# Supplementary material for: Methidathion: S-(5-meth­oxy-2-oxo-2,3-dihydro-1,3,4-thia­diazol-3-yl)methyl O,O-dimethyl phospho­rodithio­ate
Source: Acta Crystallogr Sect E Struct Rep Online. 2011 Feb 19;67(Pt 3):o653. doi: 10.1107/S1600536811005241 (PMC3052021; doi:10.1107/S1600536811005241)
Supplement: Supplementary file 1 [file e-67-0o653-sup1.cif]

##############################################################################
###                                                                        ###
###        Electronic paper (Acta Crystallographica Section E)             ###
###                                                                        ###
##############################################################################
#                                                                            #
# This CIF contains the data in a paper accepted for publication in Acta     #
# Crystallographica Section E. It conforms to the requirements of Notes      #
# for Authors for Section E, and has been peer reviewed under the auspices   #
# of the IUCr Commission on Journals.                                        #
#                                                                            #
# Full details of the Crystallographic Information File format               #
# are given in the paper "The Crystallographic Information File (CIF):       #
# a New Standard Archive File for Crystallography" by S. R. Hall, F. H.      #
# Allen and I. D. Brown [Acta Cryst. (1991), A47, 655-685].                  #
#                                                                            #
# The current version of the core CIF dictionary is obtainable from          #
# ftp://ftp.iucr.org/pub/cif_core.dic. The current version number is 2.4.    #
#                                                                            #
# Software is freely available for graphical display of the structure(s) in  #
# this CIF.  For information consult the CIF home page http://www.iucr.org/  #
# cif/home.html                                                              #
#                                                                            #
# This file may be used for bona fide research purposes within the           #
# scientific community so long as proper attribution is given to the journal # 
# article from which it was obtained.                                        #
#                                                                            #
##############################################################################
                                             
data_global
_audit_creation_method     'form.cif (version 2.0)'
_journal_data_validation_number     ?
_journal_date_recd_electronic     2011-02-10
_journal_date_accepted     2011-02-12
_journal_name_full     'Acta Crystallographica, Section E'
_journal_year     2011
_journal_volume     67
_journal_issue      3
_journal_page_first     o653
_journal_page_last     o653
_journal_paper_category     QO
_journal_coeditor_code     JH2268
loop_
    _publ_contact_author_name
    _publ_contact_author_address
    _publ_contact_author_email
    'Tae Ho Kim'
;
Department of Chemistry
Gyeongsang National University
Jinju 660-701
Republic of Korea
;
 thkim@gnu.ac.kr
    'Park, Ki-Min'
;
Department of Chemistry and Research Institute of Natural Sciences
Gyeongsang National University,
Jinju 660-701
Republic of Korea
;
 kmpark@gnu.ac.kr
_publ_contact_author_fax     '+82-55-758-5532'
_publ_contact_author_phone     '+82-55-751-6024'
_publ_section_title
;
Methidathion: <i>S</i>-(5-methoxy-2-oxo-2,3-dihydro-1,3,4-thiadiazol-3-yl)methyl
<i>O</i>,<i>O</i>-dimethyl phosphorodithioate
;
loop_
    _publ_author_name
    _publ_author_address
    'Kim, Hyunjee'
;
Department of Chemistry and Research Institute of Natural Sciences
Gyeongsang National University,
 Jinju 660-701, Republic of Korea
;
    'Shin, Yong Woon'
;
Test & Analytical Laboratory, Korea Food & Drug Administration,
 123-7 Yongdang-dong, Busan 608-829, Republic of Korea
;
    'Park, Ki-Min'
;
Department of Chemistry and Research Institute of Natural Sciences
Gyeongsang National University,
 Jinju 660-701, Republic of Korea
;
    'Kim, Jineun'
;
Department of Chemistry and Research Institute of Natural Sciences
Gyeongsang National University,
 Jinju 660-701, Republic of Korea
;
    'Kim, Tae Ho'
;
Department of Chemistry and Research Institute of Natural Sciences
Gyeongsang National University,
 Jinju 660-701, Republic of Korea
;
data_I
_audit_creation_method     SHELXTL
_chemical_name_systematic
;
<i>S</i>-(5-methoxy-2-oxo-2,3-dihydro-1,3,4-thiadiazol-3-yl)methyl
<i>O</i>,<i>O</i>-dimethyl phosphorodithioate
;
_chemical_name_common     ?
_chemical_formula_moiety     'C6 H11 N2 O4 P S3'
_chemical_formula_sum     'C6 H11 N2 O4 P S3'
_chemical_formula_iupac     'C6 H11 N2 O4 P S3'
_chemical_formula_weight     302.32
_chemical_melting_point     ?
_symmetry_cell_setting     monoclinic
_symmetry_space_group_name_H-M     'P 21/c'
_symmetry_space_group_name_Hall     '-P 2ybc'
loop_
    _symmetry_equiv_pos_as_xyz
    'x, y, z'
    '-x, y+1/2, -z+1/2'
    '-x, -y, -z'
    'x, -y-1/2, z-1/2'
_cell_length_a     12.3944(2)
_cell_length_b     10.80560(10)
_cell_length_c     19.3631(3)
_cell_angle_alpha     90.00
_cell_angle_beta     102.8150(10)
_cell_angle_gamma     90.00
_cell_volume     2528.68(6)
_cell_formula_units_Z     8
_cell_measurement_reflns_used     9930
_cell_measurement_theta_min     2.53
_cell_measurement_theta_max     28.24
_cell_measurement_temperature     173(2)
_exptl_crystal_description     block
_exptl_crystal_colour     colourless
_exptl_crystal_size_max     0.30
_exptl_crystal_size_mid     0.27
_exptl_crystal_size_min     0.19
_exptl_crystal_density_diffrn     1.588
_exptl_crystal_density_meas     ?
_exptl_crystal_density_method     'not measured'
_exptl_crystal_F_000     1248
_exptl_absorpt_coefficient_mu     0.712
_exptl_absorpt_correction_type     multi-scan
_exptl_absorpt_process_details     '(SADABS; Sheldrick, 1996)'
_exptl_absorpt_correction_T_min     0.8147
_exptl_absorpt_correction_T_max     0.8766
_exptl_special_details
;
;
_diffrn_ambient_temperature     173(2)
_diffrn_radiation_type     MoK\a
_diffrn_radiation_wavelength     0.71073
_diffrn_radiation_source     'fine-focus sealed tube'
_diffrn_radiation_monochromator     graphite
_diffrn_measurement_device_type     'Bruker APEXII CCD'
_diffrn_measurement_method     '\f and \w'
_diffrn_detector_area_resol_mean     ?
_diffrn_reflns_number     20918
_diffrn_reflns_av_R_equivalents     0.0242
_diffrn_reflns_av_sigmaI/netI     0.0253
_diffrn_reflns_theta_min     1.68
_diffrn_reflns_theta_max     27.00
_diffrn_reflns_theta_full     27.00
_diffrn_measured_fraction_theta_max     0.999
_diffrn_measured_fraction_theta_full     0.999
_diffrn_reflns_limit_h_min     -15
_diffrn_reflns_limit_h_max     11
_diffrn_reflns_limit_k_min     -11
_diffrn_reflns_limit_k_max     13
_diffrn_reflns_limit_l_min     -24
_diffrn_reflns_limit_l_max     24
_refine_special_details
;
Refinement of <i>F</i>^2^ against ALL reflections. The weighted <i>R</i>-factor
<i>wR</i> and goodness of fit <i>S</i> are based on <i>F</i>^2^, conventional
<i>R</i>-factors <i>R</i> are based on <i>F</i>, with <i>F</i> set to zero for
negative <i>F</i>^2^. The threshold expression of <i>F</i>^2^ >
\s(<i>F</i>^2^) is used only for calculating <i>R</i>-factors(gt) <i>etc</i>.
and is not relevant to the choice of reflections for refinement.
<i>R</i>-factors based on <i>F</i>^2^ are statistically about twice as large
as those based on <i>F</i>, and <i>R</i>- factors based on ALL data will be
even larger.
;
_reflns_number_total     5513
_reflns_number_gt     4682
_reflns_threshold_expression     I>2\s(I)
_refine_ls_structure_factor_coef     Fsqd
_refine_ls_matrix_type     full
_refine_ls_R_factor_all     0.0413
_refine_ls_R_factor_gt     0.0332
_refine_ls_wR_factor_gt     0.0851
_refine_ls_wR_factor_ref     0.0888
_refine_ls_goodness_of_fit_ref     1.066
_refine_ls_restrained_S_all     1.066
_refine_ls_number_reflns     5513
_refine_ls_number_parameters     289
_refine_ls_number_restraints     0
_refine_ls_hydrogen_treatment     constr
_refine_ls_weighting_scheme     calc
_refine_ls_weighting_details
         'calc w=1/[\s^2^(Fo^2^)+(0.0424P)^2^+1.2139P] where P=(Fo^2^+2Fc^2^)/3'
_atom_sites_solution_hydrogens     geom
_atom_sites_solution_primary     direct
_atom_sites_solution_secondary     difmap
_refine_ls_shift/su_max     0.001
_refine_ls_shift/su_mean     0.001
_refine_diff_density_max     0.980
_refine_diff_density_min     -0.552
_refine_ls_extinction_method     none
_refine_ls_extinction_coef     ?
loop_
    _atom_type_symbol
    _atom_type_description
    _atom_type_scat_dispersion_real
    _atom_type_scat_dispersion_imag
    _atom_type_scat_source
    'C' 'C' 0.0033 0.0016
                         'International Tables Vol C Tables 4.2.6.8 and 6.1.1.4'
    'H' 'H' 0.0000 0.0000
                         'International Tables Vol C Tables 4.2.6.8 and 6.1.1.4'
    'N' 'N' 0.0061 0.0033
                         'International Tables Vol C Tables 4.2.6.8 and 6.1.1.4'
    'O' 'O' 0.0106 0.0060
                         'International Tables Vol C Tables 4.2.6.8 and 6.1.1.4'
    'P' 'P' 0.1023 0.0942
                         'International Tables Vol C Tables 4.2.6.8 and 6.1.1.4'
    'S' 'S' 0.1246 0.1234
                         'International Tables Vol C Tables 4.2.6.8 and 6.1.1.4'
_computing_data_collection     'APEX2 (Bruker, 2006)'
_computing_cell_refinement     'SAINT (Bruker, 2006)'
_computing_data_reduction     'SAINT (Bruker, 2006)'
_computing_structure_solution     'SHELXTL (Sheldrick, 2008)'
_computing_structure_refinement     'SHELXTL (Sheldrick, 2008)'
_computing_molecular_graphics
                     'SHELXTL (Sheldrick, 2008) and DIAMOND (Brandenburg, 1998)'
_computing_publication_material     'SHELXTL (Sheldrick, 2008)'
loop_
    _atom_site_type_symbol
    _atom_site_label
    _atom_site_fract_x
    _atom_site_fract_y
    _atom_site_fract_z
    _atom_site_U_iso_or_equiv
    _atom_site_adp_type
    _atom_site_calc_flag
    _atom_site_refinement_flags
    _atom_site_occupancy
    _atom_site_disorder_assembly
    _atom_site_disorder_group
    P P1 0.02509(4) 0.14885(4) 0.16800(3) 0.02754(12) Uani d . 1 . .
    P P2 0.60901(4) -0.02370(5) 0.25072(3) 0.02917(13) Uani d . 1 . .
    S S1 0.01168(5) 0.17732(6) 0.26343(3) 0.04165(15) Uani d . 1 . .
    S S2 0.15513(4) 0.02823(5) 0.16946(3) 0.03550(14) Uani d . 1 . .
    S S3 0.16030(4) -0.35504(4) 0.03186(3) 0.03270(13) Uani d . 1 . .
    S S4 0.57301(6) -0.06480(7) 0.33906(3) 0.05122(17) Uani d . 1 . .
    S S5 0.46376(4) 0.01769(5) 0.17901(3) 0.03259(13) Uani d . 1 . .
    S S6 0.48755(4) 0.34626(5) -0.00393(3) 0.03301(13) Uani d . 1 . .
    O O1 -0.07804(11) 0.09769(14) 0.11286(7) 0.0355(3) Uani d . 1 . .
    O O2 0.04167(15) 0.26370(13) 0.12160(8) 0.0459(4) Uani d . 1 . .
    O O3 0.31042(11) -0.17257(13) 0.05006(8) 0.0363(3) Uani d . 1 . .
    O O4 -0.05059(11) -0.37521(12) 0.03211(8) 0.0338(3) Uani d . 1 . .
    O O5 0.69519(11) 0.08288(13) 0.25149(7) 0.0326(3) Uani d . 1 . .
    O O6 0.67189(12) -0.12180(13) 0.21387(8) 0.0347(3) Uani d . 1 . .
    O O7 0.35232(12) 0.15068(14) -0.01300(8) 0.0412(4) Uani d . 1 . .
    O O8 0.67746(11) 0.41371(13) 0.07718(8) 0.0351(3) Uani d . 1 . .
    N N1 0.13193(12) -0.12835(14) 0.05709(8) 0.0243(3) Uani d . 1 . .
    N N2 0.02836(13) -0.18037(14) 0.05340(9) 0.0263(3) Uani d . 1 . .
    N N3 0.51734(13) 0.14990(15) 0.06949(9) 0.0283(4) Uani d . 1 . .
    N N4 0.60999(13) 0.22068(15) 0.09789(8) 0.0269(3) Uani d . 1 . .
    C C1 -0.14361(19) -0.0019(2) 0.13290(14) 0.0459(6) Uani d . 1 . .
    H H1A -0.2042 -0.0227 0.0927 0.069 Uiso calc R 1 . .
    H H1B -0.1742 0.0246 0.1730 0.069 Uiso calc R 1 . .
    H H1C -0.0967 -0.0748 0.1465 0.069 Uiso calc R 1 . .
    C C2 0.1050(3) 0.3680(3) 0.14990(15) 0.0700(9) Uani d . 1 . .
    H H2A 0.1047 0.4285 0.1122 0.105 Uiso calc R 1 . .
    H H2B 0.1813 0.3423 0.1703 0.105 Uiso calc R 1 . .
    H H2C 0.0731 0.4055 0.1869 0.105 Uiso calc R 1 . .
    C C3 0.14752(16) 0.00052(17) 0.07483(10) 0.0273(4) Uani d . 1 . .
    H H3A 0.0853 0.0487 0.0464 0.033 Uiso calc R 1 . .
    H H3B 0.2167 0.0298 0.0626 0.033 Uiso calc R 1 . .
    C C4 0.21602(15) -0.20269(17) 0.04761(10) 0.0259(4) Uani d . 1 . .
    C C5 0.03364(15) -0.29610(17) 0.04052(10) 0.0263(4) Uani d . 1 . .
    C C6 -0.15623(17) -0.31980(19) 0.03375(14) 0.0383(5) Uani d . 1 . .
    H H6A -0.2133 -0.3842 0.0272 0.057 Uiso calc R 1 . .
    H H6B -0.1755 -0.2586 -0.0043 0.057 Uiso calc R 1 . .
    H H6C -0.1515 -0.2791 0.0795 0.057 Uiso calc R 1 . .
    C C7 0.6764(2) 0.2031(2) 0.27938(12) 0.0426(5) Uani d . 1 . .
    H H7A 0.7376 0.2585 0.2760 0.064 Uiso calc R 1 . .
    H H7B 0.6721 0.1949 0.3291 0.064 Uiso calc R 1 . .
    H H7C 0.6069 0.2375 0.2520 0.064 Uiso calc R 1 . .
    C C8 0.6314(2) -0.2470(2) 0.20117(15) 0.0536(7) Uani d . 1 . .
    H H8A 0.6811 -0.2940 0.1780 0.080 Uiso calc R 1 . .
    H H8B 0.5570 -0.2456 0.1705 0.080 Uiso calc R 1 . .
    H H8C 0.6287 -0.2864 0.2464 0.080 Uiso calc R 1 . .
    C C9 0.50949(17) 0.02671(18) 0.09544(10) 0.0291(4) Uani d . 1 . .
    H H9A 0.5829 -0.0133 0.1020 0.035 Uiso calc R 1 . .
    H H9B 0.4572 -0.0210 0.0591 0.035 Uiso calc R 1 . .
    C C10 0.43898(16) 0.19916(19) 0.01633(11) 0.0305(4) Uani d . 1 . .
    C C11 0.60347(16) 0.32287(18) 0.06415(10) 0.0275(4) Uani d . 1 . .
    C C12 0.7657(2) 0.3958(2) 0.13932(13) 0.0494(6) Uani d . 1 . .
    H H12A 0.8163 0.4666 0.1448 0.074 Uiso calc R 1 . .
    H H12B 0.8063 0.3199 0.1339 0.074 Uiso calc R 1 . .
    H H12C 0.7342 0.3887 0.1813 0.074 Uiso calc R 1 . .
loop_
    _atom_site_aniso_label
    _atom_site_aniso_U_11
    _atom_site_aniso_U_22
    _atom_site_aniso_U_33
    _atom_site_aniso_U_12
    _atom_site_aniso_U_13
    _atom_site_aniso_U_23
    P1 0.0317(3) 0.0231(2) 0.0290(3) 0.00059(19) 0.0094(2) -0.0009(2)
    P2 0.0291(3) 0.0324(3) 0.0282(3) -0.0032(2) 0.0112(2) 0.0027(2)
    S1 0.0511(4) 0.0445(3) 0.0318(3) -0.0008(3) 0.0143(3) -0.0075(2)
    S2 0.0322(3) 0.0394(3) 0.0307(3) 0.0102(2) -0.0021(2) -0.0081(2)
    S3 0.0272(3) 0.0230(2) 0.0480(3) 0.00344(19) 0.0086(2) -0.0059(2)
    S4 0.0610(4) 0.0630(4) 0.0361(3) -0.0113(3) 0.0247(3) 0.0075(3)
    S5 0.0229(2) 0.0389(3) 0.0378(3) -0.0022(2) 0.0106(2) -0.0046(2)
    S6 0.0327(3) 0.0342(3) 0.0299(3) 0.0100(2) 0.0021(2) 0.0020(2)
    O1 0.0268(7) 0.0473(9) 0.0317(8) 0.0021(6) 0.0051(6) 0.0004(7)
    O2 0.0710(11) 0.0257(7) 0.0442(9) -0.0051(7) 0.0200(8) 0.0005(7)
    O3 0.0253(7) 0.0347(8) 0.0505(9) -0.0015(6) 0.0119(7) -0.0092(7)
    O4 0.0269(7) 0.0220(6) 0.0529(9) -0.0008(5) 0.0098(7) -0.0015(6)
    O5 0.0290(7) 0.0361(8) 0.0335(8) -0.0074(6) 0.0089(6) -0.0008(6)
    O6 0.0360(8) 0.0310(7) 0.0394(8) 0.0035(6) 0.0131(7) 0.0057(6)
    O7 0.0283(8) 0.0419(9) 0.0463(9) 0.0062(7) -0.0068(7) -0.0131(7)
    O8 0.0297(7) 0.0351(8) 0.0396(8) -0.0035(6) 0.0054(6) 0.0071(7)
    N1 0.0219(8) 0.0211(7) 0.0304(8) -0.0001(6) 0.0067(7) -0.0015(6)
    N2 0.0240(8) 0.0231(8) 0.0321(9) -0.0004(6) 0.0071(7) -0.0003(7)
    N3 0.0264(8) 0.0274(8) 0.0283(9) 0.0007(6) 0.0002(7) -0.0022(7)
    N4 0.0238(8) 0.0301(8) 0.0262(8) 0.0000(6) 0.0041(7) -0.0002(7)
    C1 0.0336(12) 0.0538(14) 0.0530(15) -0.0132(10) 0.0157(11) -0.0132(12)
    C2 0.098(2) 0.0519(16) 0.0517(16) -0.0435(16) -0.0026(16) 0.0031(13)
    C3 0.0284(10) 0.0230(9) 0.0306(10) -0.0004(8) 0.0069(8) -0.0014(8)
    C4 0.0275(10) 0.0241(9) 0.0261(9) 0.0023(7) 0.0057(8) -0.0020(8)
    C5 0.0256(10) 0.0239(9) 0.0292(10) 0.0028(7) 0.0056(8) 0.0007(8)
    C6 0.0264(11) 0.0295(10) 0.0604(15) -0.0019(8) 0.0127(10) -0.0041(10)
    C7 0.0519(14) 0.0384(12) 0.0360(12) -0.0105(10) 0.0069(11) -0.0075(10)
    C8 0.0713(18) 0.0287(12) 0.0661(17) -0.0002(11) 0.0269(15) 0.0012(11)
    C9 0.0292(10) 0.0279(10) 0.0300(10) 0.0007(8) 0.0065(8) -0.0053(8)
    C10 0.0274(10) 0.0327(10) 0.0299(10) 0.0088(8) 0.0031(9) -0.0074(8)
    C11 0.0240(9) 0.0324(10) 0.0263(10) 0.0050(8) 0.0063(8) 0.0003(8)
    C12 0.0428(14) 0.0520(14) 0.0460(14) -0.0172(11) -0.0056(11) 0.0082(12)
_geom_special_details
;
All e.s.d.'s (except the e.s.d. in the dihedral angle between two l.s. planes)
are estimated using the full covariance matrix. The cell e.s.d.'s are taken
into account individually in the estimation of e.s.d.'s in distances, angles
and torsion angles; correlations between e.s.d.'s in cell parameters are only
used when they are defined by crystal symmetry. An approximate (isotropic)
treatment of cell e.s.d.'s is used for estimating e.s.d.'s involving l.s.
planes.
;
loop_
    _geom_bond_atom_site_label_1
    _geom_bond_atom_site_label_2
    _geom_bond_site_symmetry_2
    _geom_bond_distance
    _geom_bond_publ_flag
    P1 O2 . 1.5720(15) ?
    P1 O1 . 1.5730(15) ?
    P1 S1 . 1.9166(7) ?
    P1 S2 . 2.0681(7) ?
    P2 O5 . 1.5685(14) ?
    P2 O6 . 1.5770(15) ?
    P2 S4 . 1.9135(7) ?
    P2 S5 . 2.0640(8) ?
    S2 C3 . 1.838(2) ?
    S3 C5 . 1.7363(19) ?
    S3 C4 . 1.7852(19) ?
    S5 C9 . 1.832(2) ?
    S6 C11 . 1.739(2) ?
    S6 C10 . 1.774(2) ?
    O1 C1 . 1.452(3) ?
    O2 C2 . 1.413(3) ?
    O3 C4 . 1.205(2) ?
    O4 C5 . 1.331(2) ?
    O4 C6 . 1.446(2) ?
    O5 C7 . 1.446(3) ?
    O6 C8 . 1.445(3) ?
    O7 C10 . 1.217(2) ?
    O8 C11 . 1.329(2) ?
    O8 C12 . 1.448(3) ?
    N1 C4 . 1.360(2) ?
    N1 N2 . 1.389(2) ?
    N1 C3 . 1.437(2) ?
    N2 C5 . 1.280(2) ?
    N3 C10 . 1.357(3) ?
    N3 N4 . 1.388(2) ?
    N3 C9 . 1.434(2) ?
    N4 C11 . 1.277(2) ?
    C1 H1A . 0.9800 ?
    C1 H1B . 0.9800 ?
    C1 H1C . 0.9800 ?
    C2 H2A . 0.9800 ?
    C2 H2B . 0.9800 ?
    C2 H2C . 0.9800 ?
    C3 H3A . 0.9900 ?
    C3 H3B . 0.9900 ?
    C6 H6A . 0.9800 ?
    C6 H6B . 0.9800 ?
    C6 H6C . 0.9800 ?
    C7 H7A . 0.9800 ?
    C7 H7B . 0.9800 ?
    C7 H7C . 0.9800 ?
    C8 H8A . 0.9800 ?
    C8 H8B . 0.9800 ?
    C8 H8C . 0.9800 ?
    C9 H9A . 0.9900 ?
    C9 H9B . 0.9900 ?
    C12 H12A . 0.9800 ?
    C12 H12B . 0.9800 ?
    C12 H12C . 0.9800 ?
loop_
    _geom_angle_atom_site_label_1
    _geom_angle_atom_site_label_2
    _geom_angle_atom_site_label_3
    _geom_angle_site_symmetry_1
    _geom_angle_site_symmetry_3
    _geom_angle
    _geom_angle_publ_flag
    O2 P1 O1 . . 94.54(9) ?
    O2 P1 S1 . . 118.33(6) ?
    O1 P1 S1 . . 118.66(6) ?
    O2 P1 S2 . . 107.77(7) ?
    O1 P1 S2 . . 107.54(6) ?
    S1 P1 S2 . . 108.78(3) ?
    O5 P2 O6 . . 95.40(8) ?
    O5 P2 S4 . . 117.08(6) ?
    O6 P2 S4 . . 119.02(6) ?
    O5 P2 S5 . . 109.75(6) ?
    O6 P2 S5 . . 106.63(6) ?
    S4 P2 S5 . . 108.07(3) ?
    C3 S2 P1 . . 102.80(7) ?
    C5 S3 C4 . . 88.23(9) ?
    C9 S5 P2 . . 102.19(7) ?
    C11 S6 C10 . . 88.05(9) ?
    C1 O1 P1 . . 119.85(14) ?
    C2 O2 P1 . . 122.67(16) ?
    C5 O4 C6 . . 114.88(15) ?
    C7 O5 P2 . . 119.87(13) ?
    C8 O6 P2 . . 121.24(14) ?
    C11 O8 C12 . . 114.92(16) ?
    C4 N1 N2 . . 118.77(15) ?
    C4 N1 C3 . . 122.56(16) ?
    N2 N1 C3 . . 118.57(14) ?
    C5 N2 N1 . . 108.60(15) ?
    C10 N3 N4 . . 118.32(16) ?
    C10 N3 C9 . . 122.48(17) ?
    N4 N3 C9 . . 119.16(16) ?
    C11 N4 N3 . . 108.72(16) ?
    O1 C1 H1A . . 109.5 ?
    O1 C1 H1B . . 109.5 ?
    H1A C1 H1B . . 109.5 ?
    O1 C1 H1C . . 109.5 ?
    H1A C1 H1C . . 109.5 ?
    H1B C1 H1C . . 109.5 ?
    O2 C2 H2A . . 109.5 ?
    O2 C2 H2B . . 109.5 ?
    H2A C2 H2B . . 109.5 ?
    O2 C2 H2C . . 109.5 ?
    H2A C2 H2C . . 109.5 ?
    H2B C2 H2C . . 109.5 ?
    N1 C3 S2 . . 111.76(13) ?
    N1 C3 H3A . . 109.3 ?
    S2 C3 H3A . . 109.3 ?
    N1 C3 H3B . . 109.3 ?
    S2 C3 H3B . . 109.3 ?
    H3A C3 H3B . . 107.9 ?
    O3 C4 N1 . . 126.98(18) ?
    O3 C4 S3 . . 126.24(15) ?
    N1 C4 S3 . . 106.78(13) ?
    N2 C5 O4 . . 125.36(17) ?
    N2 C5 S3 . . 117.62(15) ?
    O4 C5 S3 . . 117.00(13) ?
    O4 C6 H6A . . 109.5 ?
    O4 C6 H6B . . 109.5 ?
    H6A C6 H6B . . 109.5 ?
    O4 C6 H6C . . 109.5 ?
    H6A C6 H6C . . 109.5 ?
    H6B C6 H6C . . 109.5 ?
    O5 C7 H7A . . 109.5 ?
    O5 C7 H7B . . 109.5 ?
    H7A C7 H7B . . 109.5 ?
    O5 C7 H7C . . 109.5 ?
    H7A C7 H7C . . 109.5 ?
    H7B C7 H7C . . 109.5 ?
    O6 C8 H8A . . 109.5 ?
    O6 C8 H8B . . 109.5 ?
    H8A C8 H8B . . 109.5 ?
    O6 C8 H8C . . 109.5 ?
    H8A C8 H8C . . 109.5 ?
    H8B C8 H8C . . 109.5 ?
    N3 C9 S5 . . 114.67(13) ?
    N3 C9 H9A . . 108.6 ?
    S5 C9 H9A . . 108.6 ?
    N3 C9 H9B . . 108.6 ?
    S5 C9 H9B . . 108.6 ?
    H9A C9 H9B . . 107.6 ?
    O7 C10 N3 . . 126.5(2) ?
    O7 C10 S6 . . 126.18(16) ?
    N3 C10 S6 . . 107.35(14) ?
    N4 C11 O8 . . 125.39(18) ?
    N4 C11 S6 . . 117.48(15) ?
    O8 C11 S6 . . 117.12(14) ?
    O8 C12 H12A . . 109.5 ?
    O8 C12 H12B . . 109.5 ?
    H12A C12 H12B . . 109.5 ?
    O8 C12 H12C . . 109.5 ?
    H12A C12 H12C . . 109.5 ?
    H12B C12 H12C . . 109.5 ?
loop_
    _geom_torsion_atom_site_label_1
    _geom_torsion_atom_site_label_2
    _geom_torsion_atom_site_label_3
    _geom_torsion_atom_site_label_4
    _geom_torsion_site_symmetry_1
    _geom_torsion_site_symmetry_2
    _geom_torsion_site_symmetry_3
    _geom_torsion_site_symmetry_4
    _geom_torsion
    _geom_torsion_publ_flag
    O2 P1 S2 C3 . . . . -55.63(9) ?
    O1 P1 S2 C3 . . . . 45.23(9) ?
    S1 P1 S2 C3 . . . . 174.93(7) ?
    O5 P2 S5 C9 . . . . 61.04(9) ?
    O6 P2 S5 C9 . . . . -41.17(9) ?
    S4 P2 S5 C9 . . . . -170.21(7) ?
    O2 P1 O1 C1 . . . . -169.51(15) ?
    S1 P1 O1 C1 . . . . -43.64(17) ?
    S2 P1 O1 C1 . . . . 80.24(15) ?
    O1 P1 O2 C2 . . . . 162.2(2) ?
    S1 P1 O2 C2 . . . . 36.1(2) ?
    S2 P1 O2 C2 . . . . -87.7(2) ?
    O6 P2 O5 C7 . . . . 178.26(15) ?
    S4 P2 O5 C7 . . . . -55.19(16) ?
    S5 P2 O5 C7 . . . . 68.42(15) ?
    O5 P2 O6 C8 . . . . 177.37(18) ?
    S4 P2 O6 C8 . . . . 52.25(19) ?
    S5 P2 O6 C8 . . . . -70.14(18) ?
    C4 N1 N2 C5 . . . . -0.3(2) ?
    C3 N1 N2 C5 . . . . -176.80(17) ?
    C10 N3 N4 C11 . . . . -2.3(2) ?
    C9 N3 N4 C11 . . . . 175.65(16) ?
    C4 N1 C3 S2 . . . . -101.78(18) ?
    N2 N1 C3 S2 . . . . 74.52(18) ?
    P1 S2 C3 N1 . . . . -120.69(12) ?
    N2 N1 C4 O3 . . . . -178.97(19) ?
    C3 N1 C4 O3 . . . . -2.7(3) ?
    N2 N1 C4 S3 . . . . 0.3(2) ?
    C3 N1 C4 S3 . . . . 176.58(14) ?
    C5 S3 C4 O3 . . . . 179.15(19) ?
    C5 S3 C4 N1 . . . . -0.10(14) ?
    N1 N2 C5 O4 . . . . -178.69(17) ?
    N1 N2 C5 S3 . . . . 0.2(2) ?
    C6 O4 C5 N2 . . . . 4.0(3) ?
    C6 O4 C5 S3 . . . . -174.91(15) ?
    C4 S3 C5 N2 . . . . -0.09(17) ?
    C4 S3 C5 O4 . . . . 178.94(16) ?
    C10 N3 C9 S5 . . . . -101.82(19) ?
    N4 N3 C9 S5 . . . . 80.34(19) ?
    P2 S5 C9 N3 . . . . -105.14(14) ?
    N4 N3 C10 O7 . . . . -178.22(18) ?
    C9 N3 C10 O7 . . . . 3.9(3) ?
    N4 N3 C10 S6 . . . . 3.0(2) ?
    C9 N3 C10 S6 . . . . -174.84(14) ?
    C11 S6 C10 O7 . . . . 179.08(19) ?
    C11 S6 C10 N3 . . . . -2.15(14) ?
    N3 N4 C11 O8 . . . . 179.59(17) ?
    N3 N4 C11 S6 . . . . 0.3(2) ?
    C12 O8 C11 N4 . . . . -6.0(3) ?
    C12 O8 C11 S6 . . . . 173.21(16) ?
    C10 S6 C11 N4 . . . . 1.10(16) ?
    C10 S6 C11 O8 . . . . -178.22(15) ?
loop_
    _geom_hbond_atom_site_label_D
    _geom_hbond_atom_site_label_H
    _geom_hbond_atom_site_label_A
    _geom_hbond_site_symmetry_A
    _geom_hbond_distance_DH
    _geom_hbond_distance_HA
    _geom_hbond_distance_DA
    _geom_hbond_angle_DHA
    _geom_hbond_publ_flag
    C1 H1A O7 3 0.98 2.53 3.464(3) 159 y
    C1 H1B O5 1_455 0.98 2.53 3.484(3) 164 y
    C2 H2B O6 2_655 0.98 2.59 3.373(3) 138 y
    C3 H3A N2 3 0.99 2.56 3.506(3) 161 y
    C6 H6B O7 3 0.98 2.57 2.996(2) 106 n
    C9 H9B O3 . 0.99 2.42 3.246(2) 140 y
