# Supplementary material for: Methidathion: S-(5-meth­oxy-2-oxo-2,3-dihydro-1,3,4-thia­diazol-3-yl)methyl O,O-dimethyl phospho­rodithio­ate
Source: Acta Crystallogr Sect E Struct Rep Online. 2011 Feb 19;67(Pt 3):o653. doi: 10.1107/S1600536811005241 (PMC3052021; doi:10.1107/S1600536811005241)
Supplement: Supplementary file 2 [file e-67-0o653-Isup2.hkl]

# 
# h,k,l, Fc-squared, Fo-squared, sigma(Fo-squared) and status flag 
# 
data_I
_shelx_title ' JK161 in P2(1)/c' 
_shelx_refln_list_code          4 
_shelx_F_calc_maximum      246.76 
_exptl_crystal_F_000      1248.00 
_reflns_d_resolution_high  0.7828 
 
loop_ 
 _symmetry_equiv_pos_as_xyz 
 'x, y, z' 
 '-x, y+1/2, -z+1/2' 
 '-x, -y, -z' 
 'x, -y-1/2, z-1/2' 
 
_cell_length_a    12.3944 
_cell_length_b    10.8056 
_cell_length_c    19.3631 
_cell_angle_alpha  90.000 
_cell_angle_beta  102.815 
_cell_angle_gamma  90.000 
 
_shelx_F_squared_multiplier     1.000 
 
loop_ 
 _refln_index_h 
 _refln_index_k 
 _refln_index_l 
 _refln_F_squared_calc 
 _refln_F_squared_meas 
 _refln_F_squared_sigma 
 _refln_observed_status 
   1   0   0      236.07      242.39      3.31 o 
   2   0   0    49070.34    42930.25    465.11 o 
   3   0   0        2.29        4.49      1.28 o 
   4   0   0      682.65      892.10     14.26 o 
   5   0   0     1119.31     1029.56     14.35 o 
   6   0   0    30450.94    32194.18    311.63 o 
   7   0   0     3873.40     3666.91     41.87 o 
   8   0   0      158.61      183.99      8.71 o 
   9   0   0     2165.77     2108.34     40.25 o 
  10   0   0      386.44      392.36     28.10 o 
  11   0   0     2922.56     2870.51     96.18 o 
  12   0   0      242.92      237.97     24.18 o 
  13   0   0     2847.66     2711.68     97.83 o 
  14   0   0      246.04      305.02     31.33 o 
  15   0   0       76.21       92.88     21.98 o 
   1   1   0     3173.63     3221.46     46.71 o 
   2   1   0       74.13       57.31      1.27 o 
   3   1   0    12187.12    12619.11     90.93 o 
   4   1   0       12.58       15.85      1.65 o 
   5   1   0     3616.37     3702.33     28.40 o 
   6   1   0     1150.47      955.67     10.06 o 
   7   1   0     1202.51     1212.57     12.45 o 
   8   1   0        8.55        8.36      1.79 o 
   9   1   0     2472.38     2539.02     25.20 o 
  10   1   0       83.05      104.31      6.46 o 
  11   1   0       38.79       56.05      9.52 o 
  12   1   0     1536.42     1679.81     48.56 o 
  13   1   0        5.43        9.47      8.13 o 
  14   1   0       69.01       69.63     13.14 o 
  15   1   0      155.65      143.65     17.60 o 
   0   2   0        0.74        6.86      1.00 o 
   1   2   0    11587.21    11379.79    114.77 o 
   2   2   0     1239.53     1235.13     12.50 o 
   3   2   0    29463.04    26772.55    388.14 o 
   4   2   0     6257.85     5797.84     51.44 o 
   5   2   0     2432.08     2582.45     22.34 o 
   6   2   0     1202.45     1134.11     11.46 o 
   7   2   0     1129.65     1153.29     12.16 o 
   8   2   0      226.09      237.39      6.85 o 
   9   2   0      253.72      290.17      7.08 o 
  10   2   0      536.09      552.75     10.93 o 
  11   2   0        6.81        2.11      5.46 o 
  12   2   0        4.11       10.26     14.01 o 
  13   2   0     1262.32     1335.16     44.12 o 
  14   2   0       11.77       12.45      9.86 o 
  15   2   0      369.39      467.70     40.67 o 
   1   3   0       85.27       72.30      3.64 o 
   2   3   0     3386.87     3667.67     45.72 o 
   3   3   0     5180.17     5345.99     45.01 o 
   4   3   0     2793.43     2829.86     27.21 o 
   5   3   0      677.73      696.58      9.21 o 
   6   3   0     1110.61     1473.39     22.67 o 
   7   3   0       41.28       52.71      3.09 o 
   8   3   0      343.44      323.83      7.84 o 
   9   3   0       42.50       37.95      3.90 o 
  10   3   0       91.28       77.67      7.27 o 
  11   3   0      154.41      160.09      9.84 o 
  12   3   0       20.07       29.09      8.84 o 
  13   3   0       56.19       89.58     19.79 o 
  14   3   0       49.10       66.50     19.79 o 
  15   3   0        1.91        0.00     12.64 o 
   0   4   0     4352.84     4719.28    120.36 o 
   1   4   0     7740.05     8148.86     66.98 o 
   2   4   0        4.94       11.56      1.04 o 
   3   4   0     3495.48     3748.11     38.03 o 
   4   4   0     2910.64     3033.97     25.69 o 
   5   4   0     4152.49     4440.86     41.62 o 
   6   4   0     3055.20     3144.55     29.99 o 
   7   4   0      458.78      472.67      8.32 o 
   8   4   0      112.23      119.15      5.72 o 
   9   4   0      186.14      179.45      8.29 o 
  10   4   0      186.71      200.72     11.90 o 
  11   4   0      431.61      444.68     30.23 o 
  12   4   0     1251.37     1348.96     73.92 o 
  13   4   0      855.49      755.69     49.46 o 
  14   4   0      151.13      220.94     30.23 o 
   1   5   0     3416.14     3313.85     28.44 o 
   2   5   0      315.36      369.56      5.33 o 
   3   5   0     1920.32     2132.82     22.40 o 
   4   5   0    12889.76    13108.45    107.24 o 
   5   5   0     1494.84     1439.82     16.71 o 
   6   5   0     1544.98     1741.08     17.40 o 
   7   5   0      322.93      352.20      7.78 o 
   8   5   0     1501.85     1418.64     32.74 o 
   9   5   0      216.30      220.66     12.78 o 
  10   5   0      845.16      768.70     36.55 o 
  11   5   0     1130.51     1145.91     40.99 o 
  12   5   0      830.72      733.10     37.37 o 
  13   5   0      128.99      126.40     16.71 o 
  14   5   0      356.68      440.77     41.77 o 
   0   6   0    24561.55    24085.92    336.58 o 
   1   6   0      199.85      193.83      4.02 o 
   2   6   0     7204.60     7417.49     60.22 o 
   3   6   0     4485.01     4773.33     45.40 o 
   4   6   0     1238.35     1297.17     13.63 o 
   5   6   0      633.95      658.94     14.71 o 
   6   6   0    11859.57    11634.07    129.52 o 
   7   6   0     1204.35     1145.97     47.69 o 
   8   6   0     3568.23     3434.82     63.14 o 
   9   6   0      929.71      943.20     24.12 o 
  10   6   0       65.38       73.69     11.64 o 
  11   6   0       24.26       14.44     10.44 o 
  12   6   0        0.19        0.00      6.47 o 
  13   6   0      446.93      455.63     28.24 o 
   1   7   0     1317.96     1230.46     12.86 o 
   2   7   0       28.00       27.25      2.77 o 
   3   7   0     1399.77     1315.01     13.98 o 
   4   7   0     3659.09     3575.83     35.17 o 
   5   7   0       33.66       36.36      3.41 o 
   6   7   0      895.68      919.64     28.07 o 
   7   7   0        0.32        0.38      4.92 o 
   8   7   0       90.77      105.77      9.72 o 
   9   7   0      818.82      806.96     32.05 o 
  10   7   0      260.33      322.82     46.99 o 
  11   7   0        0.22        0.00      7.00 o 
  12   7   0      170.00      242.25     41.49 o 
  13   7   0       30.03       41.77     12.81 o 
   0   8   0     1228.57     1254.19     20.96 o 
   1   8   0      140.13      142.72      4.18 o 
   2   8   0       14.85       13.71      2.41 o 
   3   8   0     2012.00     2099.06     25.60 o 
   4   8   0     1047.13     1075.50     16.93 o 
   5   8   0      836.75      852.52     22.39 o 
   6   8   0      310.36      303.69     21.97 o 
   7   8   0      490.05      450.30     17.42 o 
   8   8   0      487.11      543.76     29.68 o 
   9   8   0      731.62      637.66     29.12 o 
  10   8   0      735.52      700.62     32.23 o 
  11   8   0       94.34      108.32     24.18 o 
  12   8   0       58.82       61.38     13.54 o 
   1   9   0     2525.49     2540.95     37.27 o 
   2   9   0     1140.29     1085.93     24.28 o 
   3   9   0     1070.79     1098.46     25.21 o 
   4   9   0     1943.80     1826.26     36.59 o 
   5   9   0      404.14      403.29     15.19 o 
   6   9   0      895.94      832.02     23.38 o 
   7   9   0      506.36      471.27     17.99 o 
   8   9   0        9.21       12.25      5.90 o 
   9   9   0      295.41      296.01     16.08 o 
  10   9   0       49.05       33.92     10.64 o 
  11   9   0      948.53     1003.46     41.39 o 
   0  10   0     1002.16     1083.79     40.12 o 
   1  10   0        2.92        9.67     12.09 o 
   2  10   0      871.92      879.49     21.73 o 
   3  10   0      371.24      401.46     14.42 o 
   4  10   0       84.20       61.52      6.66 o 
   5  10   0       30.69       22.83      5.71 o 
   6  10   0     1366.19     1374.73     32.44 o 
   7  10   0        2.95        0.00      4.68 o 
   8  10   0      324.74      365.12     24.92 o 
   9  10   0      725.62      702.33     24.30 o 
  10  10   0        1.30        4.88      6.42 o 
   1  11   0      274.99      291.58     13.37 o 
   2  11   0        3.86        0.00      4.22 o 
   3  11   0       18.68       20.58      5.68 o 
   4  11   0      452.56      466.25     16.10 o 
   5  11   0      675.32      666.18     20.01 o 
   6  11   0      570.46      528.44     18.28 o 
   7  11   0        0.51        0.00      5.00 o 
   8  11   0       83.83       79.12      9.16 o 
   9  11   0       76.11       70.43      9.47 o 
   0  12   0      136.43      167.08     15.39 o 
   1  12   0       47.81       47.17      6.79 o 
   2  12   0      155.04      166.64     10.43 o 
   3  12   0      107.64      110.12      8.83 o 
   4  12   0      187.12      175.49     11.07 o 
   5  12   0       26.59       29.45      6.49 o 
   6  12   0      156.03      143.64     10.56 o 
   7  12   0       38.28       33.04      6.83 o 
   1  13   0      281.80      291.65     13.14 o 
   2  13   0       83.46       94.47     10.44 o 
   3  13   0      162.54      184.16     10.15 o 
   4  13   0      812.58      848.02     41.22 o 
   5  13   0      286.48      260.51     23.63 o 
 -15   1   1      522.81      553.12     29.89 o 
 -14   1   1      270.49      275.90     20.89 o 
 -13   1   1      271.74      284.41     20.61 o 
 -12   1   1      139.46      132.46     13.59 o 
 -11   1   1      170.07      185.42     14.18 o 
 -10   1   1      120.87      120.87      5.73 o 
  -9   1   1     8736.71     8611.80     67.30 o 
  -8   1   1      169.71      222.42      4.91 o 
  -7   1   1     6576.28     6480.55     48.51 o 
  -6   1   1        0.84        5.43      1.32 o 
  -5   1   1        0.48       12.80      1.83 o 
  -4   1   1     2088.88     2288.17     18.11 o 
  -3   1   1     6248.01     6100.01     45.04 o 
  -2   1   1    19381.97    17794.59    245.97 o 
  -1   1   1      221.64      227.13      2.93 o 
   0   1   1     2556.44     2738.20     21.82 o 
   1   1   1     3000.87     3119.56     35.93 o 
   2   1   1     9824.31    10162.96    166.75 o 
   3   1   1      863.78      846.47      7.94 o 
   4   1   1      185.73      171.34      3.53 o 
   5   1   1     1987.53     2308.67     19.78 o 
   6   1   1     1584.29     1626.08     14.86 o 
   7   1   1     4405.82     4294.48     33.77 o 
   8   1   1      448.44      476.10      7.25 o 
   9   1   1     3050.07     2986.04     32.34 o 
  10   1   1      198.19      218.10      9.49 o 
  11   1   1      151.87      136.73      8.85 o 
  12   1   1      738.29      705.78     29.54 o 
  13   1   1       67.16       76.30     20.88 o 
  14   1   1       73.18       86.50     21.16 o 
  15   1   1        0.13        0.00      9.34 o 
 -15   2   1       31.40       34.62     17.59 o 
 -14   2   1      736.42      781.52     50.01 o 
 -13   2   1       34.54       29.81      9.90 o 
 -12   2   1      476.41      492.36     23.88 o 
 -11   2   1     2810.70     2899.33     49.74 o 
 -10   2   1       91.22       92.13      5.76 o 
  -9   2   1      600.16      566.14     10.29 o 
  -8   2   1      249.16      259.92      5.34 o 
  -7   2   1      176.92      167.55      4.05 o 
  -6   2   1     1786.79     1683.98     15.70 o 
  -5   2   1     8972.43     9002.30     73.82 o 
  -4   2   1    10817.03    11309.53     86.63 o 
  -3   2   1     6903.71     6889.01     53.21 o 
  -2   2   1    18155.08    17787.57    280.47 o 
  -1   2   1     7941.33     8344.10     76.74 o 
   0   2   1     2159.66     2311.67     21.16 o 
   1   2   1    18470.29    17965.04    331.18 o 
   2   2   1     2330.58     2245.10     24.69 o 
   3   2   1      652.87      749.05      9.50 o 
   4   2   1     3705.17     3902.18     36.04 o 
   5   2   1     4682.76     4973.15     45.82 o 
   6   2   1     8765.59     8601.03     76.67 o 
   7   2   1     1210.20     1008.71     13.23 o 
   8   2   1     1729.72     1560.19     21.11 o 
   9   2   1       43.89       60.21      4.43 o 
  10   2   1       95.41      107.64      7.01 o 
  11   2   1      243.68      229.34     17.06 o 
  12   2   1      540.01      603.48     50.29 o 
  13   2   1      385.38      423.58     47.54 o 
  14   2   1      840.94      912.08     37.21 o 
  15   2   1      118.46      117.06     24.18 o 
 -15   3   1       10.66       17.59     16.49 o 
 -14   3   1       28.19       19.24     14.84 o 
 -13   3   1      206.15      194.01     25.83 o 
 -12   3   1       14.55        2.63      6.50 o 
 -11   3   1     2943.95     2902.41     63.46 o 
 -10   3   1     4156.56     4063.31     61.41 o 
  -9   3   1     4430.38     4409.18     47.82 o 
  -8   3   1     1913.09     1942.71     23.23 o 
  -7   3   1     2385.46     2331.76     22.80 o 
  -6   3   1     1000.45     1054.25     12.75 o 
  -5   3   1     4286.47     4527.93     39.66 o 
  -4   3   1     1465.40     1463.21     16.77 o 
  -3   3   1    37756.61    36485.00    486.26 o 
  -2   3   1     3265.49     3380.90     30.81 o 
  -1   3   1     1259.29     1518.91     13.56 o 
   0   3   1    10157.90    10031.65     81.58 o 
   1   3   1      149.76      122.17      2.57 o 
   2   3   1       22.28       20.37      1.53 o 
   3   3   1    20399.58    21800.76    196.56 o 
   4   3   1      437.98      379.56      6.11 o 
   5   3   1      542.04      687.73      9.31 o 
   6   3   1    20255.90    19833.22    160.27 o 
   7   3   1      673.31      623.70     15.34 o 
   8   3   1     5534.36     5467.26     56.73 o 
   9   3   1     5104.98     5065.94     54.08 o 
  10   3   1      297.58      284.36     11.89 o 
  11   3   1      843.23      881.84     22.90 o 
  12   3   1     2081.75     2182.59    141.79 o 
  13   3   1     1049.40     1071.15     58.81 o 
  14   3   1       45.89       46.17     18.14 o 
 -14   4   1       65.18       37.92     17.59 o 
 -13   4   1        0.91        0.00      8.24 o 
 -12   4   1      345.96      321.25     22.06 o 
 -11   4   1      468.29      488.49     19.93 o 
 -10   4   1      210.27      188.24     10.01 o 
  -9   4   1     1165.70     1146.70     21.38 o 
  -8   4   1        3.13        1.18      2.44 o 
  -7   4   1     2686.85     2787.75     27.77 o 
  -6   4   1      880.08      963.34     11.97 o 
  -5   4   1     4327.71     4092.42     35.98 o 
  -4   4   1      751.67      736.31     10.04 o 
  -3   4   1     1048.91     1003.66     12.54 o 
  -2   4   1     6631.67     6511.93     54.10 o 
  -1   4   1      873.12      892.25     10.40 o 
   0   4   1     5021.35     5136.84     43.84 o 
   1   4   1     1072.56     1132.04     12.22 o 
   2   4   1     2493.63     2474.21     22.79 o 
   3   4   1    15172.81    15381.79    123.98 o 
   4   4   1        3.14       17.02      1.37 o 
   5   4   1     6641.08     6826.09     58.07 o 
   6   4   1      324.68      368.10      6.60 o 
   7   4   1        1.49        0.35      1.88 o 
   8   4   1     2091.59     2074.79     28.14 o 
   9   4   1        7.88        8.75      4.75 o 
  10   4   1      658.31      697.38     27.15 o 
  11   4   1      779.32      756.70     31.86 o 
  12   4   1     1564.68     1467.96     69.25 o 
  13   4   1      348.88      339.10     34.62 o 
  14   4   1        3.64        8.24     14.29 o 
 -14   5   1      183.82      183.01     29.13 o 
 -13   5   1      151.79      137.34     16.90 o 
 -12   5   1        1.42        0.00      7.35 o 
 -11   5   1      431.28      464.59     25.26 o 
 -10   5   1      160.37      164.02     18.41 o 
  -9   5   1      233.39      209.91     12.44 o 
  -8   5   1      504.25      508.89     14.97 o 
  -7   5   1     4192.01     4349.71     44.43 o 
  -6   5   1     1334.78     1285.04     16.65 o 
  -5   5   1      595.25      640.06      9.22 o 
  -4   5   1        4.19       28.91      3.12 o 
  -3   5   1        0.83        3.39      1.11 o 
  -2   5   1      264.54      280.63      3.81 o 
  -1   5   1       83.55       71.64      3.76 o 
   0   5   1     7582.66     7727.69     64.94 o 
   1   5   1     3335.33     3445.25     30.84 o 
   2   5   1     1443.47     1487.03     14.60 o 
   3   5   1     1424.23     1339.49     15.63 o 
   4   5   1      170.66      180.28      4.46 o 
   5   5   1      211.44      196.36      4.16 o 
   6   5   1     3418.83     3473.35     30.87 o 
   7   5   1     1468.48     1439.03     20.84 o 
   8   5   1        2.95        5.66      4.51 o 
   9   5   1        1.80        1.69      5.62 o 
  10   5   1      132.67      144.75     14.38 o 
  11   5   1       21.71       21.19      9.11 o 
  12   5   1       61.30       50.00     11.97 o 
  13   5   1       97.34      109.37     23.08 o 
  14   5   1       75.00       35.17     18.69 o 
 -14   6   1      267.63      293.65     26.93 o 
 -13   6   1      422.53      452.02     27.85 o 
 -12   6   1      184.89      174.72     17.83 o 
 -11   6   1        0.04        0.00      6.18 o 
 -10   6   1       81.68       85.55     26.93 o 
  -9   6   1      165.29      167.97     11.74 o 
  -8   6   1      151.23      161.08     15.04 o 
  -7   6   1       79.50       83.77     26.87 o 
  -6   6   1     4800.59     4684.13     64.81 o 
  -5   6   1     4724.43     4843.18     46.94 o 
  -4   6   1      136.14      126.02      3.95 o 
  -3   6   1     3247.87     3378.28     29.59 o 
  -2   6   1     2574.09     2863.57     23.04 o 
  -1   6   1      341.77      282.63      5.11 o 
   0   6   1      519.44      594.87      8.37 o 
   1   6   1      369.12      366.73      6.03 o 
   2   6   1      105.48      105.55      3.32 o 
   3   6   1        2.48       14.65      2.06 o 
   4   6   1       95.20       89.45      3.86 o 
   5   6   1      184.68      198.14      5.23 o 
   6   6   1      388.39      407.17      8.95 o 
   7   6   1       32.06       34.42      6.03 o 
   8   6   1      319.33      327.61     11.82 o 
   9   6   1      472.90      421.49     40.67 o 
  10   6   1      669.64      747.57     31.63 o 
  11   6   1      133.26      115.65     14.57 o 
  12   6   1        4.94        8.63     10.44 o 
  13   6   1       15.70       20.06     10.49 o 
 -13   7   1       84.44       67.65     13.99 o 
 -12   7   1       56.36       39.02     11.66 o 
 -11   7   1       49.20       46.71     11.46 o 
 -10   7   1       10.63        0.00      8.52 o 
  -9   7   1     2552.95     2511.35    103.32 o 
  -8   7   1      212.11      180.66     18.56 o 
  -7   7   1     3263.19     3108.82     56.91 o 
  -6   7   1       23.01       26.98      5.78 o 
  -5   7   1     1616.27     1584.43     25.86 o 
  -4   7   1       13.92       17.99      2.28 o 
  -3   7   1     6794.19     6477.91     53.39 o 
  -2   7   1       53.46       61.32      2.28 o 
  -1   7   1      271.66      290.12      5.63 o 
   0   7   1      206.33      242.66      6.81 o 
   1   7   1      146.61      164.63      4.37 o 
   2   7   1       86.92       64.20      3.35 o 
   3   7   1      321.73      290.77      5.99 o 
   4   7   1       67.31       64.28      4.24 o 
   5   7   1     1780.25     1739.23     23.03 o 
   6   7   1      140.07      147.28     13.21 o 
   7   7   1      193.94      162.65     13.98 o 
   8   7   1      236.26      228.11     13.30 o 
   9   7   1      238.34      209.45     37.65 o 
  10   7   1      736.75      741.36     35.72 o 
  11   7   1      205.79      230.47     19.55 o 
  12   7   1      454.18      505.84     28.93 o 
  13   7   1       41.41       47.65     13.54 o 
 -12   8   1        0.44        0.00      7.00 o 
 -11   8   1      665.80      651.11     43.42 o 
 -10   8   1      412.21      442.30     30.78 o 
  -9   8   1       67.09       52.83     10.64 o 
  -8   8   1      906.94      832.16     31.75 o 
  -7   8   1      637.74      567.73     22.28 o 
  -6   8   1      327.12      380.57     17.55 o 
  -5   8   1     1019.79      997.92     24.96 o 
  -4   8   1     4646.29     4658.80     61.45 o 
  -3   8   1     2324.10     2370.85     31.41 o 
  -2   8   1        9.57       14.16      2.26 o 
  -1   8   1      156.22      165.64      5.21 o 
   0   8   1     1733.95     1719.63     18.87 o 
   1   8   1     4567.89     4586.60     42.03 o 
   2   8   1     4523.53     4432.33     43.58 o 
   3   8   1      106.13       98.92      4.62 o 
   4   8   1      952.55      911.74     14.17 o 
   5   8   1      440.61      470.61     11.03 o 
   6   8   1     5347.33     5109.18     79.30 o 
   7   8   1      282.02      313.04     16.90 o 
   8   8   1     1018.10     1023.87     72.82 o 
   9   8   1      145.03      157.43     15.88 o 
  10   8   1     1128.00     1066.01    107.45 o 
  11   8   1      189.36      175.75     18.38 o 
  12   8   1      203.28      229.46     25.01 o 
 -11   9   1       85.79      102.92     18.14 o 
 -10   9   1       76.16       69.59     13.06 o 
  -9   9   1      110.95      113.07     10.88 o 
  -8   9   1       46.99       63.31      8.65 o 
  -7   9   1       10.41       10.65      5.42 o 
  -6   9   1      680.78      658.45     20.58 o 
  -5   9   1       11.03        9.00      4.74 o 
  -4   9   1     3138.92     3074.91     54.56 o 
  -3   9   1     4140.25     4068.15     67.02 o 
  -2   9   1        2.39        0.00      5.11 o 
  -1   9   1     1598.99     1610.99     26.25 o 
   0   9   1      543.33      515.69     11.12 o 
   1   9   1      471.18      452.70     11.43 o 
   2   9   1       27.90       43.35      4.30 o 
   3   9   1     2129.02     2103.97     35.66 o 
   4   9   1      210.30      228.17     16.98 o 
   5   9   1       77.47       75.10      7.36 o 
   6   9   1     1277.00     1240.91     29.65 o 
   7   9   1      280.76      278.66     13.70 o 
   8   9   1      984.26     1040.50     28.69 o 
   9   9   1       91.10       64.12      8.89 o 
  10   9   1       92.81      131.98     16.49 o 
  11   9   1       89.66       60.90     13.54 o 
 -10  10   1      438.44      427.11     20.17 o 
  -9  10   1      200.60      193.24     15.08 o 
  -8  10   1      311.48      353.46     17.38 o 
  -7  10   1      337.36      351.59     16.03 o 
  -6  10   1      592.70      615.87     20.45 o 
  -5  10   1       94.46       88.06      8.31 o 
  -4  10   1      354.14      393.51     22.41 o 
  -3  10   1     1701.89     1594.17     33.22 o 
  -2  10   1       11.88       29.51      5.28 o 
  -1  10   1      705.29      716.92     22.11 o 
   0  10   1        1.57        0.94      4.07 o 
   1  10   1       49.00       60.42      6.60 o 
   2  10   1       50.79       53.56      4.99 o 
   3  10   1     2231.17     2257.74     46.56 o 
   4  10   1      287.67      279.05     12.99 o 
   5  10   1      276.81      281.78     12.20 o 
   6  10   1      192.42      181.91     16.45 o 
   7  10   1      761.26      764.12     22.99 o 
   8  10   1      107.20      136.34     10.69 o 
   9  10   1       40.32       36.18      7.47 o 
  10  10   1      680.03      702.57     41.50 o 
  -9  11   1       12.73        1.07      8.15 o 
  -8  11   1      228.62      199.71     13.22 o 
  -7  11   1        9.38        5.56      5.62 o 
  -6  11   1       22.09       17.19      6.14 o 
  -5  11   1       42.00       43.04      6.68 o 
  -4  11   1        3.27        0.00      4.06 o 
  -3  11   1      107.69      116.17      9.72 o 
  -2  11   1       19.39       20.09     10.44 o 
  -1  11   1      411.39      359.99     15.26 o 
   0  11   1      207.90      231.38     11.88 o 
   1  11   1       59.92       40.37      8.24 o 
   2  11   1      286.49      287.08     12.61 o 
   3  11   1      617.05      645.93     23.91 o 
   4  11   1       78.05       72.10      6.40 o 
   5  11   1       71.75       92.16      9.37 o 
   6  11   1       59.62       73.21      7.19 o 
   7  11   1        8.16        0.85      4.57 o 
   8  11   1        3.97        9.91      5.43 o 
   9  11   1      269.33      275.71     15.00 o 
  -7  12   1      325.68      332.58     15.56 o 
  -6  12   1      396.80      408.80     16.67 o 
  -5  12   1     1103.55     1174.10     33.25 o 
  -4  12   1      168.79      176.97     12.20 o 
  -3  12   1      892.88      959.53     57.98 o 
  -2  12   1      739.53      810.09     24.48 o 
  -1  12   1       39.87       32.08      7.69 o 
   0  12   1        5.96        7.28      4.75 o 
   1  12   1       99.58      105.54      7.73 o 
   2  12   1      221.30      221.27     10.04 o 
   3  12   1      195.90      169.27     18.69 o 
   4  12   1       12.55        9.89      9.34 o 
   5  12   1        0.03        0.00      8.79 o 
   6  12   1       34.98       29.68     12.09 o 
   7  12   1       10.97        0.00      7.26 o 
  -5  13   1      137.55      156.09     11.35 o 
  -4  13   1      108.74      149.98     17.04 o 
  -3  13   1      650.42      710.19     48.91 o 
  -2  13   1       22.31       25.08      6.18 o 
  -1  13   1       19.74       22.21      5.79 o 
   0  13   1      164.95      144.79      8.64 o 
   1  13   1      193.07      211.04     19.24 o 
   2  13   1       87.99      109.92     15.39 o 
   3  13   1      444.55      481.44     30.23 o 
   4  13   1      194.99      226.98     22.53 o 
   5  13   1        1.78        0.00      8.24 o 
 -15   0   2      207.80      197.30     26.93 o 
 -14   0   2     2495.87     2602.86     98.38 o 
 -13   0   2      884.98      778.77     45.62 o 
 -12   0   2     1403.45     1449.82     62.10 o 
 -11   0   2     1328.65     1208.55     53.31 o 
 -10   0   2        9.74       25.33      3.79 o 
  -9   0   2       23.80       25.02      3.37 o 
  -8   0   2     3337.36     3151.07     37.63 o 
  -7   0   2      463.08      500.79     12.63 o 
  -6   0   2        1.42        8.12      1.91 o 
  -5   0   2      956.97      900.45     12.87 o 
  -4   0   2     2730.87     2947.24     31.96 o 
  -3   0   2    10838.51    10306.23    101.11 o 
  -2   0   2    10302.19    10284.84    176.45 o 
  -1   0   2     4297.02     4453.85     44.46 o 
   0   0   2     2106.97     2066.46     53.31 o 
   1   0   2      416.42      557.61      7.76 o 
   2   0   2     9396.91     9790.51    155.42 o 
   3   0   2    59004.98    50501.16    575.78 o 
   4   0   2     4037.59     4252.38     44.81 o 
   5   0   2    11888.11    11106.25    110.90 o 
   6   0   2     6879.08     7552.37     78.16 o 
   7   0   2    18691.71    18056.50    178.81 o 
   8   0   2     4352.03     4807.66     53.77 o 
   9   0   2     7770.33     8228.79    124.39 o 
  10   0   2     3271.52     3506.72     60.94 o 
  11   0   2     1017.10     1093.69     52.76 o 
  12   0   2        6.86       14.84     12.64 o 
  13   0   2      653.31      873.85     50.01 o 
  14   0   2        0.03        0.00     12.09 o 
  15   0   2     1079.90     1247.02     65.95 o 
 -15   1   2       44.38       38.86     12.24 o 
 -14   1   2      325.26      291.85     21.18 o 
 -13   1   2      390.85      362.38     22.15 o 
 -12   1   2       62.85       62.36     10.47 o 
 -11   1   2      375.59      361.55     14.83 o 
 -10   1   2     1911.27     1986.36     26.10 o 
  -9   1   2       78.55       73.74      3.39 o 
  -8   1   2     4205.48     4530.75     36.07 o 
  -7   1   2      142.44      110.80      3.43 o 
  -6   1   2       38.20       84.57      2.67 o 
  -5   1   2       91.53       68.36      2.14 o 
  -4   1   2      653.26      636.82      6.68 o 
  -3   1   2     2108.97     2089.10     16.20 o 
  -2   1   2    17035.23    16034.66    223.24 o 
  -1   1   2     3682.03     3887.25     27.99 o 
   0   1   2     5756.20     6125.78     67.38 o 
   1   1   2     7279.88     7932.36     86.11 o 
   2   1   2     2903.75     2723.90     30.11 o 
   3   1   2     1540.07     1796.26     20.72 o 
   4   1   2       87.42       50.50      2.65 o 
   5   1   2     1171.11      982.82     10.07 o 
   6   1   2     6653.21     6658.13     49.07 o 
   7   1   2      661.09      649.62      8.16 o 
   8   1   2     2727.99     2752.28     26.00 o 
   9   1   2      489.38      416.65      9.94 o 
  10   1   2      320.92      321.92     10.60 o 
  11   1   2      289.62      326.22     19.99 o 
  12   1   2        9.34       34.35     10.49 o 
  13   1   2      336.09      407.46     34.62 o 
  14   1   2      956.51     1141.91     42.34 o 
  15   1   2        1.51        7.86     10.16 o 
 -15   2   2        2.63       13.74     15.39 o 
 -14   2   2      596.25      638.08     45.62 o 
 -13   2   2      798.18      904.78     62.65 o 
 -12   2   2        3.16        0.00      4.86 o 
 -11   2   2        0.70        0.86      4.30 o 
 -10   2   2      674.25      749.19     13.71 o 
  -9   2   2     3116.99     3081.72     30.68 o 
  -8   2   2      162.66      205.33      4.82 o 
  -7   2   2      646.84      755.29      9.32 o 
  -6   2   2     1664.20     1737.36     15.60 o 
  -5   2   2     1829.83     1841.93     15.72 o 
  -4   2   2     7794.67     8301.23     58.76 o 
  -3   2   2    21886.96    21080.43    263.99 o 
  -2   2   2     7308.88     7875.30     61.03 o 
  -1   2   2    15503.43    15324.68    174.33 o 
   0   2   2    29149.14    26273.06    347.56 o 
   1   2   2     5165.70     5542.40     43.82 o 
   2   2   2     1015.43     1197.12     15.86 o 
   3   2   2      291.33      312.97      6.50 o 
   4   2   2    22214.72    22220.12    187.21 o 
   5   2   2       22.42       42.17      2.59 o 
   6   2   2     2838.78     2721.20     29.91 o 
   7   2   2        9.75       11.40      2.31 o 
   8   2   2       28.45       42.48      4.43 o 
   9   2   2      628.02      717.20     13.63 o 
  10   2   2     1348.03     1391.14     29.30 o 
  11   2   2      426.65      472.22     23.16 o 
  12   2   2      859.04      982.43     36.60 o 
  13   2   2      486.78      474.50     25.64 o 
  14   2   2      111.23      164.24     17.44 o 
 -15   3   2       56.14       50.01     19.24 o 
 -14   3   2       98.17      123.66     23.08 o 
 -13   3   2      319.39      379.22     34.62 o 
 -12   3   2       89.94       92.38     12.82 o 
 -11   3   2      326.93      326.17     15.59 o 
 -10   3   2       11.72       25.07      3.73 o 
  -9   3   2      496.96      492.81      9.76 o 
  -8   3   2      113.91      136.78      3.96 o 
  -7   3   2      210.44      147.70      3.53 o 
  -6   3   2     2167.01     2212.52     18.70 o 
  -5   3   2     2101.08     2226.27     19.90 o 
  -4   3   2     1895.72     1669.29     15.21 o 
  -3   3   2      409.64      421.81      9.05 o 
  -2   3   2      120.10      136.78      3.65 o 
  -1   3   2       68.73       63.76      2.20 o 
   0   3   2    16578.99    16571.52    170.54 o 
   1   3   2     4199.30     4201.44     32.31 o 
   2   3   2      170.25      193.02      4.62 o 
   3   3   2     4258.69     4151.62     41.06 o 
   4   3   2     4373.86     4916.61     45.13 o 
   5   3   2      537.80      638.74      8.76 o 
   6   3   2     1142.28     1271.54     15.91 o 
   7   3   2        3.83        8.25      2.35 o 
   8   3   2      745.34      733.01     13.41 o 
   9   3   2      229.74      161.60      7.25 o 
  10   3   2       10.50        5.23      4.21 o 
  11   3   2      469.09      466.09     23.88 o 
  12   3   2      445.58      514.66     49.46 o 
  13   3   2       13.19        2.75     12.09 o 
  14   3   2        8.78        6.60     13.74 o 
 -15   4   2       39.16       36.27     18.14 o 
 -14   4   2        0.80        0.00     12.09 o 
 -13   4   2      676.09      631.24     31.27 o 
 -12   4   2      673.69      618.79     29.32 o 
 -11   4   2      100.13       85.68      9.61 o 
 -10   4   2        4.00        0.00      4.33 o 
  -9   4   2     4155.02     4250.24     65.70 o 
  -8   4   2     4024.13     4034.12     43.77 o 
  -7   4   2     2894.99     2953.74     31.17 o 
  -6   4   2     3094.85     3014.40     26.76 o 
  -5   4   2     2758.50     2902.83     30.85 o 
  -4   4   2     3068.44     3320.10     34.65 o 
  -3   4   2     6599.75     6880.14     65.71 o 
  -2   4   2     1082.29      971.75     11.94 o 
  -1   4   2     9468.98     9721.90     84.49 o 
   0   4   2    20087.61    20542.99    156.02 o 
   1   4   2     2093.65     1974.48     17.41 o 
   2   4   2      795.54      962.50     10.06 o 
   3   4   2     5858.22     5953.98     53.62 o 
   4   4   2     2340.04     2232.82     25.01 o 
   5   4   2      336.44      404.79      6.64 o 
   6   4   2      206.49      205.17      5.02 o 
   7   4   2      259.45      258.35      6.81 o 
   8   4   2      182.93      163.72      6.41 o 
   9   4   2     2568.02     2369.07     47.71 o 
  10   4   2     1301.26     1251.30     32.30 o 
  11   4   2      571.14      432.24     45.62 o 
  12   4   2      307.90      219.29     28.03 o 
  13   4   2      242.49      248.42     29.68 o 
  14   4   2       24.67       22.53     15.94 o 
 -14   5   2      334.37      402.39     33.53 o 
 -13   5   2       63.33       38.44     11.46 o 
 -12   5   2       18.55       15.94     14.84 o 
 -11   5   2        3.95        0.00      6.07 o 
 -10   5   2     3949.74     3576.00     83.33 o 
  -9   5   2       68.80       73.15      7.08 o 
  -8   5   2     5027.90     4829.94     59.83 o 
  -7   5   2        2.62       11.64      3.03 o 
  -6   5   2      683.32      806.07     12.16 o 
  -5   5   2       94.34       86.69      3.90 o 
  -4   5   2     5203.64     5290.14     52.91 o 
  -3   5   2       30.01       30.39      1.98 o 
  -2   5   2     5763.08     5875.97     54.39 o 
  -1   5   2      698.24      675.58      9.00 o 
   0   5   2     8334.17     8720.67     68.98 o 
   1   5   2      149.57       90.91      2.83 o 
   2   5   2     4321.37     4268.97     37.70 o 
   3   5   2     6787.18     6665.87     53.54 o 
   4   5   2       27.83       25.53      2.58 o 
   5   5   2      352.44      375.28      5.71 o 
   6   5   2       97.57       74.89      3.36 o 
   7   5   2     2891.90     2942.93     40.21 o 
   8   5   2      126.90      129.43      9.36 o 
   9   5   2      359.39      345.66     20.01 o 
  10   5   2       63.82       59.17     10.86 o 
  11   5   2       52.93       50.85     11.07 o 
  12   5   2      833.22      845.20     55.23 o 
  13   5   2      578.13      461.66     40.12 o 
  14   5   2      508.70      441.87     41.77 o 
 -14   6   2     1166.29     1223.18     48.24 o 
 -13   6   2        0.93       10.73      9.89 o 
 -12   6   2      103.75       95.21     14.54 o 
 -11   6   2      149.29      166.17     16.66 o 
 -10   6   2       22.20       39.68      9.47 o 
  -9   6   2       14.33        9.89      5.41 o 
  -8   6   2      188.34      168.45     10.96 o 
  -7   6   2      284.86      293.56     14.97 o 
  -6   6   2      303.58      297.16     10.10 o 
  -5   6   2     3370.59     3447.13     38.01 o 
  -4   6   2       66.76       65.46      3.08 o 
  -3   6   2     2438.94     2375.02     21.33 o 
  -2   6   2      184.26      195.70      4.25 o 
  -1   6   2      150.62      146.73      5.76 o 
   0   6   2     2486.61     2951.36     26.54 o 
   1   6   2     9560.77     9886.78     78.55 o 
   2   6   2     2700.51     2522.36     23.20 o 
   3   6   2     2501.09     2358.58     23.36 o 
   4   6   2     1141.53     1176.11     22.44 o 
   5   6   2     1486.03     1487.44     17.95 o 
   6   6   2     1128.96     1042.31     14.82 o 
   7   6   2     2218.12     2247.60     41.81 o 
   8   6   2      162.59      167.37     16.58 o 
   9   6   2     2380.41     2273.01     60.22 o 
  10   6   2       69.63       35.09     12.92 o 
  11   6   2      481.68      431.28     25.64 o 
  12   6   2      401.17      438.24     26.62 o 
  13   6   2      288.94      316.01     35.72 o 
 -13   7   2      196.05      237.24     21.36 o 
 -12   7   2       81.81      100.48     14.75 o 
 -11   7   2      820.44      788.36     34.14 o 
 -10   7   2      191.32      189.06     16.98 o 
  -9   7   2        0.05        0.84      5.09 o 
  -8   7   2     2270.35     2090.12     43.64 o 
  -7   7   2      875.08      859.31     24.17 o 
  -6   7   2     2496.49     2535.98     46.75 o 
  -5   7   2      973.17     1133.23     24.67 o 
  -4   7   2      271.94      224.60      5.85 o 
  -3   7   2      648.18      663.23      8.94 o 
  -2   7   2      194.93      195.89      4.73 o 
  -1   7   2      185.23      263.74      8.46 o 
   0   7   2      227.69      220.43      7.73 o 
   1   7   2     3722.53     3873.51     34.35 o 
   2   7   2      189.61      181.44      4.30 o 
   3   7   2     5686.35     5514.48     51.23 o 
   4   7   2       70.97       52.73      5.07 o 
   5   7   2      442.65      440.39     10.78 o 
   6   7   2       70.73       82.13      6.05 o 
   7   7   2       57.97       36.38      7.23 o 
   8   7   2      973.61     1069.11     36.51 o 
   9   7   2      377.07      408.37     23.10 o 
  10   7   2      328.47      358.81     26.93 o 
  11   7   2      294.78      283.90     21.95 o 
  12   7   2        9.56       15.66     10.10 o 
 -12   8   2       53.06       78.12     20.61 o 
 -11   8   2       32.63       42.46     11.48 o 
 -10   8   2      118.27      106.20     14.24 o 
  -9   8   2      226.61      225.10     22.81 o 
  -8   8   2      138.18      133.60     21.71 o 
  -7   8   2      392.71      336.54     15.03 o 
  -6   8   2       22.00       21.54      5.60 o 
  -5   8   2      252.62      254.11     11.05 o 
  -4   8   2       58.89       75.15      8.01 o 
  -3   8   2       14.12       16.22      3.21 o 
  -2   8   2     1586.25     1621.15     22.90 o 
  -1   8   2     1158.16     1171.68     15.33 o 
   0   8   2        0.12        1.52      1.92 o 
   1   8   2     1333.59     1235.03     16.50 o 
   2   8   2      535.64      609.47     14.42 o 
   3   8   2      354.48      375.25      9.62 o 
   4   8   2      107.97      117.67      5.54 o 
   5   8   2       49.50       65.85      4.83 o 
   6   8   2      772.77      797.16     19.28 o 
   7   8   2       73.64       66.59      7.06 o 
   8   8   2        0.02        0.00      6.73 o 
   9   8   2      794.63      819.21     33.96 o 
  10   8   2       55.90       53.14     17.59 o 
  11   8   2       42.78       40.13     20.06 o 
  12   8   2      295.80      263.91     22.84 o 
 -11   9   2       14.49        3.48      8.94 o 
 -10   9   2      524.74      518.82     27.91 o 
  -9   9   2      100.61      102.73     10.95 o 
  -8   9   2     1148.35     1140.21     41.67 o 
  -7   9   2      129.09      103.12      9.45 o 
  -6   9   2       15.82       17.63      7.37 o 
  -5   9   2     1124.88     1054.81     26.62 o 
  -4   9   2        1.74        0.00      4.53 o 
  -3   9   2      152.73      150.25      8.93 o 
  -2   9   2     1279.83     1194.82     20.37 o 
  -1   9   2     3931.69     3960.45     50.60 o 
   0   9   2     1119.44     1121.72     19.70 o 
   1   9   2      529.20      506.87     11.21 o 
   2   9   2     1029.27     1016.14     17.49 o 
   3   9   2     1074.42     1112.92     21.50 o 
   4   9   2     4739.38     4728.85     63.54 o 
   5   9   2     1348.61     1383.48     24.59 o 
   6   9   2     2469.65     2433.90     47.87 o 
   7   9   2        1.84        0.89      4.37 o 
   8   9   2      261.83      256.12     13.85 o 
   9   9   2      145.34      167.07     12.20 o 
  10   9   2      117.91      124.90     11.69 o 
  11   9   2       57.11       64.82     13.85 o 
 -10  10   2      204.38      196.57     14.83 o 
  -9  10   2      346.81      358.88     17.95 o 
  -8  10   2     1085.18     1031.67     41.30 o 
  -7  10   2        1.76        6.55      6.21 o 
  -6  10   2     1686.25     1585.88     36.45 o 
  -5  10   2      754.62      813.71     23.43 o 
  -4  10   2       65.81       62.90      7.19 o 
  -3  10   2      452.85      427.92     30.00 o 
  -2  10   2      330.23      371.61     13.31 o 
  -1  10   2      131.84      119.12      8.71 o 
   0  10   2      470.39      483.49     12.70 o 
   1  10   2     1955.22     2041.27     33.95 o 
   2  10   2      371.00      374.98     13.25 o 
   3  10   2     1914.47     1876.48     48.38 o 
   4  10   2       55.89       47.93      4.76 o 
   5  10   2     1011.60      971.92     18.09 o 
   6  10   2      385.51      437.34     14.92 o 
   7  10   2      317.95      332.17     18.96 o 
   8  10   2      179.46      174.88     14.48 o 
   9  10   2      275.88      311.87     19.49 o 
  10  10   2       28.88       32.58      8.72 o 
  -9  11   2        0.26        0.00      5.71 o 
  -8  11   2      104.68      121.15     11.42 o 
  -7  11   2      116.87      146.68     14.13 o 
  -6  11   2        5.70        9.76      5.80 o 
  -5  11   2      184.27      168.29     14.02 o 
  -4  11   2      475.85      442.00     16.21 o 
  -3  11   2      462.52      482.32     18.77 o 
  -2  11   2      679.26      650.24     21.21 o 
  -1  11   2       19.24       29.39      5.49 o 
   0  11   2        6.76        9.15      4.23 o 
   1  11   2      544.85      524.31     30.23 o 
   2  11   2       24.71       15.39      9.34 o 
   3  11   2     1428.08     1402.56     57.16 o 
   4  11   2        1.05        0.00      7.14 o 
   5  11   2       88.08       61.75     10.72 o 
   6  11   2      176.69      161.16     25.28 o 
   7  11   2       53.08       58.33     11.81 o 
   8  11   2      245.09      246.41     11.28 o 
  -7  12   2       10.25        3.44      6.04 o 
  -6  12   2      219.49      222.92     13.36 o 
  -5  12   2        0.98        1.93      5.55 o 
  -4  12   2       19.46        9.95      6.01 o 
  -3  12   2       50.66       42.76     16.76 o 
  -2  12   2      321.24      331.40     14.52 o 
  -1  12   2      778.63      744.64     21.33 o 
   0  12   2        8.24        4.40      8.24 o 
   1  12   2      120.25       97.28     15.39 o 
   2  12   2       20.41       20.88     10.44 o 
   3  12   2       71.48       72.55     15.39 o 
   4  12   2      244.79      268.20     24.73 o 
   5  12   2      487.93      456.71     32.98 o 
   6  12   2       26.89       26.38     12.64 o 
   7  12   2       83.52       78.55     12.98 o 
  -5  13   2        2.61        0.92      5.79 o 
  -4  13   2        9.42       18.14      6.22 o 
  -3  13   2       30.00       30.63      6.57 o 
  -2  13   2      644.91      693.19     20.58 o 
  -1  13   2        3.46        0.00      7.69 o 
   0  13   2      178.70      184.66     18.69 o 
   1  13   2        5.12        0.00      8.24 o 
   2  13   2      336.43      342.40     26.38 o 
   3  13   2      871.34      891.44     44.52 o 
   4  13   2       74.98       64.30     15.39 o 
 -15   1   3      741.43      805.50     37.37 o 
 -14   1   3      255.29      265.77     20.33 o 
 -13   1   3     1471.75     1592.30     76.12 o 
 -12   1   3      728.56      712.33     28.90 o 
 -11   1   3      319.22      274.01     10.47 o 
 -10   1   3     3873.88     3934.80     38.93 o 
  -9   1   3      892.73      931.97     11.48 o 
  -8   1   3      149.67      185.11      4.51 o 
  -7   1   3      363.51      327.97      5.49 o 
  -6   1   3     9086.42     9388.92     70.29 o 
  -5   1   3      146.28      159.17      3.50 o 
  -4   1   3      651.32      687.98      6.83 o 
  -3   1   3     8992.94     9345.41     65.37 o 
  -2   1   3    26352.06    24413.20    310.44 o 
  -1   1   3     2474.10     2477.18     20.24 o 
   0   1   3    16751.33    16287.68    501.45 o 
   1   1   3    24214.35    23571.08    445.56 o 
   2   1   3      696.92      716.43     10.03 o 
   3   1   3    13480.93    14196.19    113.57 o 
   4   1   3     3682.92     3905.11     36.20 o 
   5   1   3     5924.73     6479.74     55.40 o 
   6   1   3    12156.43    11733.53     97.10 o 
   7   1   3       73.25      103.00      3.99 o 
   8   1   3      957.42      850.05     11.71 o 
   9   1   3     5231.36     5087.80     64.98 o 
  10   1   3      120.95      149.51     11.47 o 
  11   1   3      229.45      277.13     19.42 o 
  12   1   3      433.54      444.91     24.84 o 
  13   1   3      869.56      931.16     65.95 o 
  14   1   3      154.14      167.01     18.27 o 
 -15   2   3        4.57        0.00     10.99 o 
 -14   2   3       57.79       59.36     18.14 o 
 -13   2   3      305.24      316.50     20.89 o 
 -12   2   3       30.18       33.58      7.43 o 
 -11   2   3     3326.29     3302.88     61.99 o 
 -10   2   3      173.20      167.52      7.03 o 
  -9   2   3       69.77       74.11      3.73 o 
  -8   2   3      147.14      145.12      4.02 o 
  -7   2   3      112.51       82.40      2.91 o 
  -6   2   3      289.01      284.42      4.75 o 
  -5   2   3     1472.65     1523.31     13.57 o 
  -4   2   3      270.71      245.42      3.59 o 
  -3   2   3    24987.76    25171.33    245.92 o 
  -2   2   3     4413.61     4636.65     35.22 o 
  -1   2   3      300.78      350.57      4.21 o 
   0   2   3     1962.84     2137.39     19.32 o 
   1   2   3     1485.83     1517.31     16.82 o 
   2   2   3      108.50      145.62      3.92 o 
   3   2   3     3000.16     3107.82     31.69 o 
   4   2   3     5354.95     5483.98     49.50 o 
   5   2   3     2763.87     3086.79     30.65 o 
   6   2   3      637.11      705.35     10.88 o 
   7   2   3     8536.76     8956.34     81.11 o 
   8   2   3        1.01       10.59      2.86 o 
   9   2   3     9059.00     9169.20    108.58 o 
  10   2   3     1099.83     1015.21     44.20 o 
  11   2   3     1315.22     1371.00     35.31 o 
  12   2   3      986.29      928.36     40.39 o 
  13   2   3      232.97      276.40     21.05 o 
  14   2   3       79.25       66.84     13.54 o 
 -15   3   3      284.77      290.18     33.53 o 
 -14   3   3      152.50      215.44     29.13 o 
 -13   3   3      138.34      155.02     16.51 o 
 -12   3   3      905.48      897.64     35.54 o 
 -11   3   3      192.77      168.55      9.36 o 
 -10   3   3       19.10       12.35      3.67 o 
  -9   3   3     1089.43     1042.85     16.28 o 
  -8   3   3     1980.69     1754.39     17.65 o 
  -7   3   3     1976.96     1995.08     17.97 o 
  -6   3   3     2672.50     2606.78     22.72 o 
  -5   3   3      226.13      255.17      3.92 o 
  -4   3   3      200.15      207.64      3.56 o 
  -3   3   3     3429.23     3584.36     28.02 o 
  -2   3   3     4384.95     4605.86     35.49 o 
  -1   3   3      235.23      256.59      3.90 o 
   0   3   3      455.43      539.13      6.97 o 
   1   3   3     2245.97     2177.78     20.60 o 
   2   3   3     2641.62     2621.53     25.45 o 
   3   3   3      615.32      656.12      9.82 o 
   4   3   3     4017.86     4238.40     42.84 o 
   5   3   3      851.87      847.88     10.63 o 
   6   3   3      968.70     1032.58     13.12 o 
   7   3   3       95.47       94.01      4.40 o 
   8   3   3      642.85      696.75     14.62 o 
   9   3   3     3318.29     3366.00     42.80 o 
  10   3   3     2176.86     2245.99     48.07 o 
  11   3   3      811.05      821.52     32.53 o 
  12   3   3      388.17      422.46     24.45 o 
  13   3   3     1286.21     1287.14     66.50 o 
  14   3   3      145.83      129.15     24.18 o 
 -15   4   3        0.53        5.50     13.74 o 
 -14   4   3      162.37      176.62     18.85 o 
 -13   4   3        9.66        2.43     10.72 o 
 -12   4   3       11.68        3.91      7.12 o 
 -11   4   3      379.22      380.65     22.11 o 
 -10   4   3       14.41       18.63      6.03 o 
  -9   4   3      894.66      845.00     17.53 o 
  -8   4   3     1343.40     1285.26     20.29 o 
  -7   4   3       98.29      114.88      3.99 o 
  -6   4   3       40.34       85.19      3.33 o 
  -5   4   3        0.06        2.67      1.31 o 
  -4   4   3        7.17       10.01      3.90 o 
  -3   4   3     3143.23     3190.65     32.97 o 
  -2   4   3     6788.99     6646.90     60.25 o 
  -1   4   3     3003.15     3140.07     25.25 o 
   0   4   3     2579.50     2633.45     24.07 o 
   1   4   3     1378.37     1401.13     14.63 o 
   2   4   3      251.22      250.68      4.52 o 
   3   4   3     5358.22     5129.33     47.21 o 
   4   4   3     1746.25     1801.93     21.46 o 
   5   4   3     7880.83     7987.15     63.99 o 
   6   4   3        0.44        2.19      1.96 o 
   7   4   3        7.86        7.90      2.50 o 
   8   4   3      254.43      236.46      8.58 o 
   9   4   3       97.78       97.12      9.84 o 
  10   4   3     2161.17     2240.20     47.90 o 
  11   4   3      562.98      519.25     26.06 o 
  12   4   3        0.21        0.00     10.99 o 
  13   4   3      124.72      100.58     22.53 o 
  14   4   3      114.34      136.30     25.28 o 
 -14   5   3      153.30      178.95     19.42 o 
 -13   5   3      286.81      288.86     21.89 o 
 -12   5   3        7.01        9.32      7.74 o 
 -11   5   3       90.57       90.63     12.75 o 
 -10   5   3        1.20        0.00      4.37 o 
  -9   5   3       85.55       49.42      6.05 o 
  -8   5   3      169.03      172.83      9.68 o 
  -7   5   3     4287.73     4274.17     55.43 o 
  -6   5   3      216.96      165.31      6.07 o 
  -5   5   3      119.74       78.06      4.84 o 
  -4   5   3      472.63      513.17      8.95 o 
  -3   5   3    10158.84    10404.48     92.83 o 
  -2   5   3       46.35       44.46      2.82 o 
  -1   5   3     1333.46     1185.84     13.78 o 
   0   5   3      994.50      929.83     14.46 o 
   1   5   3      883.09      868.08     11.15 o 
   2   5   3      452.52      550.60      7.77 o 
   3   5   3     3417.04     3490.07     31.42 o 
   4   5   3     2327.42     2531.33     26.28 o 
   5   5   3       94.38       97.92      4.11 o 
   6   5   3      343.69      393.48      8.10 o 
   7   5   3      145.32      111.12      6.63 o 
   8   5   3      674.49      632.67     21.00 o 
   9   5   3      717.37      725.58     29.68 o 
  10   5   3     1182.93     1314.62     60.46 o 
  11   5   3        2.87        8.32      8.13 o 
  12   5   3      167.32      198.95     28.03 o 
  13   5   3      190.15      182.46     27.48 o 
 -14   6   3       73.23       81.40     22.81 o 
 -13   6   3        1.84        4.55      8.05 o 
 -12   6   3     1066.20     1058.09     40.76 o 
 -11   6   3      710.94      725.27     31.63 o 
 -10   6   3      568.00      567.02     40.67 o 
  -9   6   3      142.21      144.33     10.68 o 
  -8   6   3      584.84      556.87     17.53 o 
  -7   6   3       12.22       15.01      4.00 o 
  -6   6   3     4397.59     4244.99     54.48 o 
  -5   6   3     3115.66     2989.23     34.05 o 
  -4   6   3     5965.76     5815.71     52.18 o 
  -3   6   3     1047.67     1118.56     15.10 o 
  -2   6   3     1429.58     1447.52     16.72 o 
  -1   6   3       41.15       51.56      2.59 o 
   0   6   3      669.92      642.20      8.98 o 
   1   6   3     3804.69     3630.65     37.04 o 
   2   6   3     1772.18     1690.74     21.59 o 
   3   6   3       98.47      108.97      3.36 o 
   4   6   3        4.17        5.36      1.44 o 
   5   6   3     6265.27     6437.49     68.60 o 
   6   6   3       11.84       16.17      5.21 o 
   7   6   3       56.52       57.20      6.03 o 
   8   6   3     1153.55     1081.60     36.51 o 
   9   6   3      375.27      430.08     23.10 o 
  10   6   3     2109.97     2186.35     61.20 o 
  11   6   3      326.93      397.60     24.47 o 
  12   6   3       16.36       20.33     14.84 o 
  13   6   3        2.84        0.00     12.64 o 
 -13   7   3      147.94      114.11     16.10 o 
 -12   7   3       98.30       76.84     23.63 o 
 -11   7   3      525.03      543.79     28.69 o 
 -10   7   3      467.04      473.71     25.18 o 
  -9   7   3      202.21      159.37     14.54 o 
  -8   7   3      628.64      572.09     24.96 o 
  -7   7   3     3886.75     3664.56     99.75 o 
  -6   7   3       41.67       48.00      6.98 o 
  -5   7   3        0.85        1.78      2.64 o 
  -4   7   3      937.72      961.68     14.79 o 
  -3   7   3     6440.21     6464.74     56.24 o 
  -2   7   3     4299.73     4110.50     38.07 o 
  -1   7   3        0.61        0.21      1.45 o 
   0   7   3    13414.99    13497.19    106.30 o 
   1   7   3      561.07      498.51     10.46 o 
   2   7   3     3059.94     2929.36     33.83 o 
   3   7   3      157.29      139.84      8.67 o 
   4   7   3     2030.41     1941.23     24.27 o 
   5   7   3      311.36      310.83      8.76 o 
   6   7   3     4130.93     4024.39     41.82 o 
   7   7   3       64.33       43.41      5.71 o 
   8   7   3      125.58      124.11     13.54 o 
   9   7   3      208.97      208.89     17.26 o 
  10   7   3      168.85      153.37     16.51 o 
  11   7   3       15.38        2.71      8.52 o 
  12   7   3       55.88       51.97     13.30 o 
 -12   8   3        0.40        4.49      8.91 o 
 -11   8   3       98.17       95.18     16.49 o 
 -10   8   3       27.53       21.24      8.84 o 
  -9   8   3       97.35       89.36     12.41 o 
  -8   8   3      102.97       99.29     12.15 o 
  -7   8   3     1092.74     1078.05     37.50 o 
  -6   8   3        0.07        2.44      5.24 o 
  -5   8   3     1472.54     1316.72     27.29 o 
  -4   8   3      125.05      118.68      7.19 o 
  -3   8   3      602.08      532.06     11.35 o 
  -2   8   3      188.96      171.35      6.54 o 
  -1   8   3      585.31      588.66      9.55 o 
   0   8   3      784.50      834.89     12.98 o 
   1   8   3     1486.90     1470.94     22.62 o 
   2   8   3      641.20      728.11     13.27 o 
   3   8   3     3380.97     3347.88     56.70 o 
   4   8   3       32.82       23.48      5.44 o 
   5   8   3     2168.84     2136.68     29.97 o 
   6   8   3      842.13      817.28     16.03 o 
   7   8   3     2238.34     2104.43     43.92 o 
   8   8   3       35.48       27.34     15.66 o 
   9   8   3     2063.53     2183.05    125.31 o 
  10   8   3       81.07       84.34     13.60 o 
  11   8   3     1271.99     1301.19     47.97 o 
  12   8   3      223.69      182.99     20.40 o 
 -11   9   3       66.24      113.96     15.96 o 
 -10   9   3      268.50      258.78     20.42 o 
  -9   9   3       85.83      113.27     16.59 o 
  -8   9   3      157.30      190.85     14.41 o 
  -7   9   3        4.67        7.06      8.66 o 
  -6   9   3      223.12      236.77     12.67 o 
  -5   9   3       55.70       49.78      6.70 o 
  -4   9   3       55.51       53.62      6.39 o 
  -3   9   3      680.12      677.28     17.41 o 
  -2   9   3        4.31        0.00      4.76 o 
  -1   9   3      595.48      650.66     12.94 o 
   0   9   3        8.59        9.12     11.54 o 
   1   9   3       81.44      107.64      9.35 o 
   2   9   3       52.72       53.62      8.35 o 
   3   9   3      213.61      188.66     13.20 o 
   4   9   3      354.73      260.45     16.12 o 
   5   9   3      128.17      113.00     12.44 o 
   6   9   3      297.69      290.05     14.60 o 
   7   9   3      177.03      161.99     17.58 o 
   8   9   3      236.23      251.80     21.14 o 
   9   9   3      388.76      388.45     17.14 o 
  10   9   3        3.06        1.77      6.97 o 
  11   9   3       11.15       13.84      9.90 o 
 -10  10   3      670.98      672.86     25.92 o 
  -9  10   3       73.59      102.84     11.18 o 
  -8  10   3       83.49       90.67     10.11 o 
  -7  10   3      172.35      199.49     24.74 o 
  -6  10   3        7.67        3.02      5.06 o 
  -5  10   3      641.10      689.55     21.59 o 
  -4  10   3      441.96      456.40     16.20 o 
  -3  10   3     3908.74     3789.96     64.13 o 
  -2  10   3       62.88       44.55      4.52 o 
  -1  10   3        6.78        6.76      2.61 o 
   0  10   3     3041.27     2791.37     89.58 o 
   1  10   3      769.09      678.20     35.72 o 
   2  10   3      223.51      266.55     23.08 o 
   3  10   3      650.54      605.64     24.48 o 
   4  10   3      238.00      268.57     17.10 o 
   5  10   3      295.26      278.12     18.46 o 
   6  10   3      318.33      325.39     20.77 o 
   7  10   3       12.62       25.11      9.52 o 
   8  10   3       21.13       31.13      5.90 o 
   9  10   3      380.92      377.79     15.98 o 
  10  10   3      274.89      363.52     17.30 o 
  -9  11   3      328.99      349.11     18.01 o 
  -8  11   3      215.57      264.08     15.52 o 
  -7  11   3      280.05      300.30     15.71 o 
  -6  11   3      286.89      296.71     14.97 o 
  -5  11   3       15.41       15.49      6.11 o 
  -4  11   3       42.01       40.22      6.28 o 
  -3  11   3       18.29       15.36      5.95 o 
  -2  11   3        0.56        4.45      3.82 o 
  -1  11   3     1387.41     1409.70     56.06 o 
   0  11   3      677.55      676.00     35.72 o 
   1  11   3        8.58       21.43     10.44 o 
   2  11   3       92.66       97.83     15.39 o 
   3  11   3       21.63       33.53     12.09 o 
   4  11   3      291.02      273.15     25.28 o 
   5  11   3      542.84      570.42     26.42 o 
   6  11   3      652.68      745.49     40.12 o 
   7  11   3        5.35        4.18      8.19 o 
   8  11   3      126.37      153.01     32.15 o 
  -7  12   3        1.00        0.00      5.60 o 
  -6  12   3     1381.03     1496.39     35.75 o 
  -5  12   3      502.35      519.05     21.43 o 
  -4  12   3     1631.97     1677.60     70.90 o 
  -3  12   3      108.66       87.17     30.23 o 
  -2  12   3       99.24      118.66      7.76 o 
  -1  12   3      303.28      274.80     22.53 o 
   0  12   3       81.25       89.58     14.84 o 
   1  12   3     1232.09     1254.72     53.31 o 
   2  12   3       75.62       70.35     14.84 o 
   3  12   3        2.05        0.00      8.79 o 
   4  12   3      229.81      218.74     23.63 o 
   5  12   3      380.16      378.67     31.33 o 
   6  12   3        6.63        1.10      9.89 o 
  -5  13   3        1.84        1.83      5.94 o 
  -4  13   3       99.08      116.30     20.33 o 
  -3  13   3        0.22        2.75      6.87 o 
  -2  13   3      236.21      298.98     23.63 o 
  -1  13   3      142.82      109.92     16.49 o 
   0  13   3      319.24      279.74     23.63 o 
   1  13   3       90.31       91.78     15.94 o 
   2  13   3      181.19      171.47     20.88 o 
   3  13   3      277.60      235.77     24.18 o 
   4  13   3      511.52      545.74     36.82 o 
 -15   0   4       77.12       29.13     15.39 o 
 -14   0   4        8.90       16.49     13.19 o 
 -13   0   4      128.71      106.07     19.24 o 
 -12   0   4      363.78      396.80     30.23 o 
 -11   0   4      277.14      227.56     12.27 o 
 -10   0   4     3637.90     3590.71     44.25 o 
  -9   0   4     1914.54     1861.38     26.10 o 
  -8   0   4     1763.67     1612.75     22.63 o 
  -7   0   4     1658.67     1496.75     20.66 o 
  -6   0   4    16862.30    17443.38    171.89 o 
  -5   0   4     3891.60     3950.41     42.76 o 
  -4   0   4     5870.30     6308.16     64.31 o 
  -3   0   4      831.50      885.73     11.37 o 
  -2   0   4     6136.71     6079.79     56.94 o 
  -1   0   4     9234.59     9188.01    129.52 o 
   0   0   4    11905.99    12251.67    242.82 o 
   1   0   4     4902.96     4624.53     66.04 o 
   2   0   4     5515.85     5347.31     76.73 o 
   3   0   4    36951.39    36669.64    763.80 o 
   4   0   4      839.12      806.98     12.16 o 
   5   0   4     4883.58     4719.94     55.75 o 
   6   0   4     4122.02     4259.45     51.88 o 
   7   0   4      589.48      500.33     11.31 o 
   8   0   4      249.55      193.92      9.24 o 
   9   0   4        4.30        4.35      3.45 o 
  10   0   4        1.56        0.15      3.65 o 
  11   0   4       25.42       43.97     16.49 o 
  12   0   4       31.70       15.39     14.84 o 
  13   0   4      510.12      683.69     45.62 o 
  14   0   4       56.82       12.64     15.39 o 
 -15   1   4      320.32      356.07     24.09 o 
 -14   1   4      160.41      178.72     17.37 o 
 -13   1   4        5.74        0.00     10.72 o 
 -12   1   4      348.06      417.91     18.48 o 
 -11   1   4       16.45       29.18      6.19 o 
 -10   1   4     3282.15     3345.45     32.48 o 
  -9   1   4       20.40       20.46      2.25 o 
  -8   1   4     3785.89     3729.27     30.73 o 
  -7   1   4      635.07      710.39      8.74 o 
  -6   1   4     2053.29     2238.97     19.15 o 
  -5   1   4     1324.05     1408.94     12.33 o 
  -4   1   4      125.08      103.43      2.27 o 
  -3   1   4      562.39      491.11      6.48 o 
  -2   1   4     4248.34     4347.76     35.01 o 
  -1   1   4    27539.44    24897.87    312.95 o 
   0   1   4     9198.86     9966.22    120.81 o 
   1   1   4    21950.33    21124.83    598.36 o 
   2   1   4     5938.91     6359.18     70.27 o 
   3   1   4     5546.90     5741.72     48.02 o 
   4   1   4     1406.70     1426.58     14.94 o 
   5   1   4      326.86      257.31      5.43 o 
   6   1   4      121.19      149.09      4.56 o 
   7   1   4     2650.05     2736.05     27.82 o 
   8   1   4      892.85      890.15     15.00 o 
   9   1   4      527.32      479.44     14.82 o 
  10   1   4       60.26       31.80      7.58 o 
  11   1   4      416.17      333.03     27.75 o 
  12   1   4        5.28        0.00      8.55 o 
  13   1   4       52.86       44.37     12.91 o 
  14   1   4      175.46      192.57     19.55 o 
 -15   2   4       49.94       35.17     17.04 o 
 -14   2   4     1556.88     1749.35     79.14 o 
 -13   2   4        4.00        6.84     12.62 o 
 -12   2   4      516.95      628.07     22.57 o 
 -11   2   4       12.29       13.23      5.98 o 
 -10   2   4     1389.30     1456.12     21.36 o 
  -9   2   4     2563.79     2365.78     23.06 o 
  -8   2   4      346.27      393.34      6.63 o 
  -7   2   4     9367.07     9645.60     70.13 o 
  -6   2   4      975.96     1240.64     12.21 o 
  -5   2   4      223.60      254.04      4.43 o 
  -4   2   4       72.26       52.22      2.68 o 
  -3   2   4     1981.81     1881.87     16.21 o 
  -2   2   4       75.30      124.19      3.50 o 
  -1   2   4     5651.42     5939.73     49.41 o 
   0   2   4    15461.64    15907.83    144.23 o 
   1   2   4     1961.42     2009.48     23.26 o 
   2   2   4     1434.63     1605.98     19.35 o 
   3   2   4    14050.06    14290.27    130.67 o 
   4   2   4     4775.87     4949.51     42.55 o 
   5   2   4     3287.53     3439.79     33.76 o 
   6   2   4     8432.40     8439.33     76.19 o 
   7   2   4     1067.67     1237.45     16.66 o 
   8   2   4        0.04        7.07      3.50 o 
   9   2   4       44.30       42.68      8.05 o 
  10   2   4      639.11      654.77     39.43 o 
  11   2   4       85.68       91.66     14.15 o 
  12   2   4      770.46      901.80     36.47 o 
  13   2   4        1.22       10.65      9.90 o 
  14   2   4       88.25      107.43     16.31 o 
 -15   3   4       64.22       79.69     21.43 o 
 -14   3   4      174.74      150.04     25.28 o 
 -13   3   4      152.68      187.68     17.86 o 
 -12   3   4      248.43      201.35     17.47 o 
 -11   3   4      174.32      261.79     14.55 o 
 -10   3   4     1090.03     1044.62     23.88 o 
  -9   3   4       76.50       65.10      4.37 o 
  -8   3   4      682.10      693.03      9.37 o 
  -7   3   4     1838.36     1836.67     17.87 o 
  -6   3   4     1145.17     1130.47     11.27 o 
  -5   3   4     6186.40     6284.36     50.56 o 
  -4   3   4     1001.14     1005.39     10.26 o 
  -3   3   4     2133.07     2073.62     17.76 o 
  -2   3   4     3004.13     3297.95     29.01 o 
  -1   3   4      104.31       91.53      3.10 o 
   0   3   4     8941.08     8782.75     72.37 o 
   1   3   4      115.32      185.97      4.42 o 
   2   3   4      698.00      596.28     12.52 o 
   3   3   4     1330.99     1463.80     18.93 o 
   4   3   4     8519.26     8843.85     83.80 o 
   5   3   4      380.47      436.19      6.88 o 
   6   3   4     3263.02     3693.74     34.62 o 
   7   3   4     1796.06     1840.74     23.74 o 
   8   3   4     1166.41     1144.31     18.05 o 
   9   3   4      370.01      465.08     27.04 o 
  10   3   4      277.49      366.84     22.73 o 
  11   3   4        6.92        0.00      9.08 o 
  12   3   4       73.02       54.59     12.75 o 
  13   3   4       11.93       11.54     14.29 o 
  14   3   4      195.43      228.08     30.23 o 
 -15   4   4      131.81      154.98     27.48 o 
 -14   4   4      601.95      564.44     31.48 o 
 -13   4   4        0.71        0.00      6.96 o 
 -12   4   4       93.58       94.80     24.73 o 
 -11   4   4     1177.63     1136.54     39.16 o 
 -10   4   4     2938.14     2790.70     50.85 o 
  -9   4   4       97.82       90.09      8.44 o 
  -8   4   4       87.47       83.42      3.19 o 
  -7   4   4      723.22      658.30      8.59 o 
  -6   4   4      456.93      427.99      8.46 o 
  -5   4   4     8255.83     8710.08     65.92 o 
  -4   4   4     2287.26     2391.99     23.27 o 
  -3   4   4     4334.06     4531.44     42.77 o 
  -2   4   4      648.53      691.52      7.96 o 
  -1   4   4     1093.60     1114.46     11.81 o 
   0   4   4     7434.56     8004.99     66.89 o 
   1   4   4     1050.08     1085.64     12.64 o 
   2   4   4       99.00      100.19      3.57 o 
   3   4   4     1479.87     1347.21     15.79 o 
   4   4   4     5862.56     5737.50     57.25 o 
   5   4   4        9.82       24.53      2.66 o 
   6   4   4    21471.10    21554.65    173.36 o 
   7   4   4       36.44       18.69      3.87 o 
   8   4   4        4.53        4.70      3.69 o 
   9   4   4     1077.15      993.46     35.06 o 
  10   4   4       12.97        3.18      6.74 o 
  11   4   4       18.02        7.69     10.44 o 
  12   4   4     1206.26     1192.06     63.20 o 
  13   4   4        6.17       11.54     14.29 o 
 -14   5   4      437.52      462.25     34.35 o 
 -13   5   4      204.79      181.74     18.69 o 
 -12   5   4        4.07        5.80      6.87 o 
 -11   5   4      485.26      448.62     26.11 o 
 -10   5   4       57.90       69.34      7.13 o 
  -9   5   4       38.54       28.28      4.99 o 
  -8   5   4      230.20      250.84     15.71 o 
  -7   5   4     1224.44     1176.52     21.28 o 
  -6   5   4      119.91      118.14      5.53 o 
  -5   5   4     1901.04     1865.71     23.11 o 
  -4   5   4       19.17       36.43      2.36 o 
  -3   5   4     3646.40     3715.28     37.29 o 
  -2   5   4      762.92      701.39      9.52 o 
  -1   5   4     7531.04     8028.11     64.24 o 
   0   5   4     1761.95     1861.59     18.04 o 
   1   5   4     5245.35     5283.09     49.10 o 
   2   5   4       13.73        8.41      1.65 o 
   3   5   4     1606.11     1603.63     18.63 o 
   4   5   4      330.40      446.22     12.80 o 
   5   5   4     1085.52     1047.48     17.04 o 
   6   5   4     2111.06     1967.15     24.25 o 
   7   5   4     1459.53     1452.80     24.96 o 
   8   5   4     1676.06     1626.00     54.59 o 
   9   5   4      462.99      488.45     38.38 o 
  10   5   4        6.80       26.16      9.08 o 
  11   5   4       57.65       69.25     18.14 o 
  12   5   4       18.12       17.59     15.39 o 
  13   5   4       16.47        6.05     14.29 o 
 -14   6   4       47.04       32.55     12.13 o 
 -13   6   4        0.21        6.84      8.44 o 
 -12   6   4      795.44      843.09     36.09 o 
 -11   6   4      605.99      621.57     29.25 o 
 -10   6   4     1433.93     1393.07     44.22 o 
  -9   6   4     3612.50     3470.92     54.81 o 
  -8   6   4     1319.21     1233.65     25.38 o 
  -7   6   4      292.08      268.43     10.15 o 
  -6   6   4       20.68       13.92      7.27 o 
  -5   6   4       77.59       64.28      5.78 o 
  -4   6   4      663.19      626.84      9.66 o 
  -3   6   4       29.61       34.05      2.93 o 
  -2   6   4     3619.08     4020.17     39.00 o 
  -1   6   4       39.41       83.69      4.03 o 
   0   6   4     9153.65     9215.30     84.07 o 
   1   6   4      629.00      582.98     10.70 o 
   2   6   4     2067.68     1973.01     20.38 o 
   3   6   4      781.27      825.89     12.86 o 
   4   6   4      119.98      119.28      3.59 o 
   5   6   4     1996.64     1858.60     22.47 o 
   6   6   4       44.57       40.21      3.13 o 
   7   6   4       59.94       36.67      6.30 o 
   8   6   4        7.82        0.00      7.69 o 
   9   6   4      443.81      514.24     25.61 o 
  10   6   4       45.25       18.62     14.56 o 
  11   6   4      384.80      358.54     23.70 o 
  12   6   4      278.65      286.89     32.43 o 
  13   6   4       59.92       93.98     23.08 o 
 -13   7   4      709.66      735.01     35.82 o 
 -12   7   4       46.42       48.59     11.48 o 
 -11   7   4     1100.88     1166.78     42.39 o 
 -10   7   4     1097.18     1035.29     37.94 o 
  -9   7   4      160.58      158.36     14.63 o 
  -8   7   4      123.61       97.28     11.73 o 
  -7   7   4        7.06        0.00      4.31 o 
  -6   7   4     2409.99     2304.79     35.38 o 
  -5   7   4        4.35        5.68      2.83 o 
  -4   7   4      218.81      189.20      5.44 o 
  -3   7   4      305.95      355.27     12.28 o 
  -2   7   4     1247.23     1305.49     16.11 o 
  -1   7   4      205.18      207.33      6.29 o 
   0   7   4     4045.18     3920.41     40.63 o 
   1   7   4        0.28        0.00      2.31 o 
   2   7   4      322.55      287.11      8.27 o 
   3   7   4      639.62      624.44     15.18 o 
   4   7   4        0.43        5.36      3.64 o 
   5   7   4       34.62       24.64      2.70 o 
   6   7   4      544.92      535.75     15.42 o 
   7   7   4      605.28      606.66     19.26 o 
   8   7   4      692.85      692.53     29.53 o 
   9   7   4       57.32       77.96     12.42 o 
  10   7   4      156.87      215.32     19.23 o 
  11   7   4      344.41      384.24     25.25 o 
  12   7   4        0.24        9.34     14.29 o 
 -12   8   4        0.89        2.45      7.41 o 
 -11   8   4     1300.53     1412.23     48.41 o 
 -10   8   4       10.22       16.78      8.29 o 
  -9   8   4     1106.14     1160.90     40.06 o 
  -8   8   4       24.36       34.49     12.64 o 
  -7   8   4     1466.23     1394.42     36.60 o 
  -6   8   4      911.22      910.45     22.58 o 
  -5   8   4     3109.58     3038.37     49.22 o 
  -4   8   4     3458.77     3495.40     43.54 o 
  -3   8   4      182.54      176.18      6.90 o 
  -2   8   4      765.29      775.38     14.30 o 
  -1   8   4      377.75      385.55     13.31 o 
   0   8   4      305.78      290.02      9.69 o 
   1   8   4     3875.86     3788.47     46.52 o 
   2   8   4       82.82       62.70      4.56 o 
   3   8   4      190.80      195.85      8.50 o 
   4   8   4       52.47       43.00      6.62 o 
   5   8   4     2290.29     2293.68     46.09 o 
   6   8   4        5.51        2.45      3.00 o 
   7   8   4       34.30       13.66      9.47 o 
   8   8   4      300.06      351.14     20.22 o 
   9   8   4        9.82       11.27      8.84 o 
  10   8   4        2.01        0.00      7.57 o 
  11   8   4      334.99      366.02     36.00 o 
 -12   9   4      144.68      158.97     24.46 o 
 -11   9   4      803.64      829.48     36.86 o 
 -10   9   4      891.00      874.23     36.07 o 
  -9   9   4      430.21      454.83     20.24 o 
  -8   9   4      433.17      401.61     18.24 o 
  -7   9   4      102.31       87.49      9.25 o 
  -6   9   4     2044.25     2055.65     55.14 o 
  -5   9   4        1.57        6.73      4.51 o 
  -4   9   4       11.28       14.56      4.40 o 
  -3   9   4      446.67      437.62     13.40 o 
  -2   9   4     2440.22     2358.06     32.71 o 
  -1   9   4      737.41      660.54     21.36 o 
   0   9   4     2736.36     2854.25     73.10 o 
   1   9   4      739.19      779.30     20.88 o 
   2   9   4     4367.52     4284.54     88.19 o 
   3   9   4      356.24      340.38     17.86 o 
   4   9   4      645.11      664.90     26.93 o 
   5   9   4        0.10        0.00      5.14 o 
   6   9   4      193.81      173.55     29.13 o 
   7   9   4     2368.80     2349.85     56.78 o 
   8   9   4      125.91      127.74     11.07 o 
   9   9   4       42.53       53.81      7.74 o 
  10   9   4      237.02      221.17     14.69 o 
 -10  10   4      544.65      584.40     24.02 o 
  -9  10   4     1072.08     1077.21     32.32 o 
  -8  10   4       55.46       47.20      8.57 o 
  -7  10   4      722.63      733.90     24.44 o 
  -6  10   4        2.87        2.29      6.50 o 
  -5  10   4     2427.13     2297.43     45.98 o 
  -4  10   4      272.12      262.35     12.30 o 
  -3  10   4     1640.64     1687.83     34.08 o 
  -2  10   4      232.60      238.45      8.97 o 
  -1  10   4      143.24      174.96     13.59 o 
   0  10   4       98.22      108.82     15.39 o 
   1  10   4      414.97      462.76     30.23 o 
   2  10   4        3.70        0.55      8.24 o 
   3  10   4      880.00      906.93     37.10 o 
   4  10   4       13.22        6.25      6.79 o 
   5  10   4       27.94       18.47      8.52 o 
   6  10   4      982.10      962.40     44.52 o 
   7  10   4      105.82      114.44     14.32 o 
   8  10   4      478.38      490.59     32.70 o 
   9  10   4       46.16       42.90     12.42 o 
  -9  11   4      202.30      207.92     14.67 o 
  -8  11   4      970.60      934.20     28.99 o 
  -7  11   4      288.04      318.50     16.25 o 
  -6  11   4      234.30      210.11     12.85 o 
  -5  11   4        3.65        4.81      4.76 o 
  -4  11   4        3.31        7.26      4.54 o 
  -3  11   4       34.77       27.10      5.27 o 
  -2  11   4       49.72       74.19     13.74 o 
  -1  11   4      172.03      116.51     16.49 o 
   0  11   4       57.53       52.21     13.19 o 
   1  11   4      261.41      302.28     25.28 o 
   2  11   4      106.58      114.31     17.59 o 
   3  11   4     1210.40     1205.25     54.96 o 
   4  11   4        0.59        0.00     10.44 o 
   5  11   4       53.65       56.89     10.88 o 
   6  11   4      291.92      298.64     37.92 o 
   7  11   4       10.31        2.26     14.84 o 
   8  11   4      280.32      282.92     29.13 o 
  -7  12   4        7.75       14.96      6.44 o 
  -6  12   4      192.26      217.39     12.99 o 
  -5  12   4       44.20       53.08      8.31 o 
  -4  12   4      149.69      146.00     10.47 o 
  -3  12   4       65.58       61.00     14.29 o 
  -2  12   4       56.19       55.51     13.74 o 
  -1  12   4       85.13       74.74     14.84 o 
   0  12   4        2.75       18.69     10.44 o 
   1  12   4       23.99       24.18     12.09 o 
   2  12   4        3.08        0.55      9.34 o 
   3  12   4       32.57       33.53     13.74 o 
   4  12   4       27.28       23.63     12.64 o 
   5  12   4        1.39        0.00     10.44 o 
   6  12   4       47.94       68.70     18.14 o 
  -5  13   4      186.66      195.32     12.67 o 
  -4  13   4       16.74        8.79      9.89 o 
  -3  13   4        9.47        7.69     10.44 o 
  -2  13   4        5.25        2.20      9.89 o 
  -1  13   4       18.65       12.64     10.99 o 
   0  13   4       65.46       75.29     15.39 o 
   1  13   4      681.46      788.66     42.87 o 
   2  13   4        4.82        0.00      9.89 o 
   3  13   4      235.46      236.32     25.83 o 
 -15   1   5      239.38      258.86     29.68 o 
 -14   1   5     2332.70     2544.92     68.37 o 
 -13   1   5      137.53      139.05     14.71 o 
 -12   1   5       11.90       14.09      6.10 o 
 -11   1   5       17.28       12.99      5.66 o 
 -10   1   5      463.81      506.66      9.44 o 
  -9   1   5       14.98       11.56      1.98 o 
  -8   1   5     1447.73     1318.85     14.45 o 
  -7   1   5       38.65       47.53      2.26 o 
  -6   1   5       12.90       25.64      1.63 o 
  -5   1   5     2452.92     2377.23     18.88 o 
  -4   1   5      334.78      374.53      5.25 o 
  -3   1   5     9454.59    10223.81     71.95 o 
  -2   1   5      159.24      217.59      4.09 o 
  -1   1   5     2583.46     2674.00     37.90 o 
   0   1   5      711.15      672.12     11.48 o 
   1   1   5       47.86       53.92      2.17 o 
   2   1   5     6839.25     7092.79     66.41 o 
   3   1   5      636.48      671.57      8.48 o 
   4   1   5     2450.44     2540.10     23.96 o 
   5   1   5      287.48      262.70      5.47 o 
   6   1   5      516.73      534.18     12.74 o 
   7   1   5     1206.14     1194.92     16.32 o 
   8   1   5        2.77        5.80      3.87 o 
   9   1   5     4450.21     4472.77     60.53 o 
  10   1   5     4144.06     4336.76     79.11 o 
  11   1   5      919.40      930.14     37.30 o 
  12   1   5     1471.68     1475.14     49.54 o 
  13   1   5      981.21      992.45     93.71 o 
  14   1   5        1.65        0.00      9.11 o 
 -15   2   5      387.96      420.44     38.47 o 
 -14   2   5        0.15        9.89     12.64 o 
 -13   2   5        0.06        1.07      6.00 o 
 -12   2   5      261.12      268.95     15.18 o 
 -11   2   5      696.46      726.66     23.17 o 
 -10   2   5       85.44       68.06      5.36 o 
  -9   2   5      760.07      748.60     10.56 o 
  -8   2   5      484.69      477.68      7.36 o 
  -7   2   5       15.90        8.33      1.50 o 
  -6   2   5      141.76      162.76      5.64 o 
  -5   2   5     2360.37     2259.12     19.57 o 
  -4   2   5       46.36       63.38      2.60 o 
  -3   2   5    11417.98    11510.16     84.75 o 
  -2   2   5      332.39      416.25      5.20 o 
  -1   2   5     1676.85     1785.83     18.26 o 
   0   2   5     2730.81     2692.91     26.13 o 
   1   2   5     4211.82     4622.55     48.92 o 
   2   2   5     1495.36     1584.78     19.54 o 
   3   2   5     1232.38     1266.77     15.77 o 
   4   2   5     2460.95     2848.27     26.27 o 
   5   2   5      844.72      889.38     11.30 o 
   6   2   5        7.26       27.13      2.81 o 
   7   2   5     1203.00     1262.17     18.50 o 
   8   2   5        0.10        2.94      3.36 o 
   9   2   5        3.26        0.00      5.34 o 
  10   2   5       46.23       51.40     12.63 o 
  11   2   5      125.07      158.42     17.29 o 
  12   2   5      994.46      990.07     39.64 o 
  13   2   5        4.72        0.00     10.44 o 
  14   2   5      777.09      821.45     37.82 o 
 -15   3   5      423.22      426.48     40.12 o 
 -14   3   5       55.03       42.78     11.85 o 
 -13   3   5      822.49      817.23     35.36 o 
 -12   3   5     1454.38     1543.95     49.16 o 
 -11   3   5      930.79      923.23     26.37 o 
 -10   3   5      116.75      134.47      8.07 o 
  -9   3   5     1019.75     1014.72     16.24 o 
  -8   3   5       33.91       28.59      2.52 o 
  -7   3   5      415.48      347.61      5.66 o 
  -6   3   5     1821.20     1752.89     16.92 o 
  -5   3   5     2423.59     2568.14     21.47 o 
  -4   3   5     1941.56     1860.43     16.88 o 
  -3   3   5    21073.74    21545.23    156.15 o 
  -2   3   5     6365.93     6554.79     52.22 o 
  -1   3   5     3924.95     3945.05     34.74 o 
   0   3   5     5869.48     5992.16     57.67 o 
   1   3   5     1069.28     1107.19     13.48 o 
   2   3   5      841.49      909.93     12.94 o 
   3   3   5     1880.83     1780.05     28.15 o 
   4   3   5      802.65      774.24     11.92 o 
   5   3   5      523.20      587.91      8.32 o 
   6   3   5     1733.33     1655.90     18.58 o 
   7   3   5      322.36      319.03      8.60 o 
   8   3   5      260.20      268.00     10.41 o 
   9   3   5     1191.68     1182.35     41.00 o 
  10   3   5      140.45      150.96     16.87 o 
  11   3   5      756.95      768.92     33.99 o 
  12   3   5      310.51      291.83     30.78 o 
  13   3   5      417.68      438.47     31.05 o 
  14   3   5       24.78       30.78     18.69 o 
 -15   4   5      417.58      426.80     28.95 o 
 -14   4   5      152.18      199.61     19.60 o 
 -13   4   5     1233.20     1273.03     53.86 o 
 -12   4   5        6.36        2.75      7.00 o 
 -11   4   5     1193.82     1192.95     40.78 o 
 -10   4   5     2479.56     2392.12     35.42 o 
  -9   4   5      248.79      231.11      8.57 o 
  -8   4   5      175.99      170.47      5.98 o 
  -7   4   5       61.20       51.95      2.77 o 
  -6   4   5     1360.98     1302.07     13.46 o 
  -5   4   5      626.34      627.33      7.90 o 
  -4   4   5     1404.76     1247.52     11.55 o 
  -3   4   5     2504.45     2874.44     25.48 o 
  -2   4   5     5716.64     5810.08     47.12 o 
  -1   4   5      249.83      214.47      4.45 o 
   0   4   5      669.35      627.18      8.82 o 
   1   4   5     3613.25     3861.76     37.42 o 
   2   4   5      143.21      157.55      4.67 o 
   3   4   5     1350.74     1430.19     19.10 o 
   4   4   5        0.36        8.17      2.91 o 
   5   4   5        1.63       14.73      2.50 o 
   6   4   5     5401.26     5504.66     48.99 o 
   7   4   5       35.94       52.88     10.20 o 
   8   4   5     1397.45     1464.66     26.47 o 
   9   4   5     1261.11     1237.53     33.60 o 
  10   4   5      153.54      182.85     18.07 o 
  11   4   5       37.94       31.64     11.81 o 
  12   4   5      964.15     1019.49     58.81 o 
  13   4   5      188.91      216.54     30.23 o 
 -14   5   5      336.19      315.81     24.87 o 
 -13   5   5       26.99        6.80      9.23 o 
 -12   5   5       12.33       12.37     13.46 o 
 -11   5   5      398.81      407.93     23.28 o 
 -10   5   5       20.88       36.35      9.14 o 
  -9   5   5       15.52       14.27      4.29 o 
  -8   5   5      131.81      118.29      7.43 o 
  -7   5   5      415.32      402.18     12.66 o 
  -6   5   5     1463.75     1508.77     17.58 o 
  -5   5   5       41.81       36.57      3.24 o 
  -4   5   5      360.16      328.44      5.18 o 
  -3   5   5    12176.48    12072.62     99.38 o 
  -2   5   5     3125.68     2981.59     27.87 o 
  -1   5   5      211.30      297.14      5.43 o 
   0   5   5        0.83       26.88      2.16 o 
   1   5   5        1.40        2.23      1.83 o 
   2   5   5      295.27      375.24      7.41 o 
   3   5   5      248.10      229.76      5.96 o 
   4   5   5      128.34      120.70      4.23 o 
   5   5   5        0.03        3.96      2.50 o 
   6   5   5     1206.13     1181.69     22.28 o 
   7   5   5      123.09      105.30     10.95 o 
   8   5   5      399.55      364.31     17.33 o 
   9   5   5        6.93        7.30      6.90 o 
  10   5   5     1449.83     1376.73     66.50 o 
  11   5   5      224.17      207.20     27.48 o 
  12   5   5      265.64      263.80     32.43 o 
  13   5   5       51.94       52.21     20.33 o 
 -14   6   5      179.52      170.40     19.72 o 
 -13   6   5      876.46      890.56     39.02 o 
 -12   6   5      191.30      210.62     25.56 o 
 -11   6   5       74.44       68.94     11.97 o 
 -10   6   5      444.50      419.44     15.30 o 
  -9   6   5     1386.66     1409.16     34.60 o 
  -8   6   5        0.30       18.11     19.68 o 
  -7   6   5      169.45      193.78     20.13 o 
  -6   6   5       67.79       64.87      5.22 o 
  -5   6   5      992.81     1132.93     17.03 o 
  -4   6   5     2501.51     2365.87     27.26 o 
  -3   6   5     1963.50     1965.16     24.31 o 
  -2   6   5     1626.69     1559.59     17.99 o 
  -1   6   5      356.92      347.38      7.57 o 
   0   6   5      899.15      812.29     10.77 o 
   1   6   5      264.43      312.69      6.39 o 
   2   6   5      541.20      489.66      8.53 o 
   3   6   5     4863.84     4596.82     44.77 o 
   4   6   5       64.81       65.97      4.21 o 
   5   6   5      184.87      165.97      5.95 o 
   6   6   5      185.77      179.89      6.99 o 
   7   6   5      454.09      438.81     32.44 o 
   8   6   5       67.01       80.45     12.03 o 
   9   6   5     2045.23     2195.40     60.80 o 
  10   6   5       53.74       53.39     11.82 o 
  11   6   5       95.55       78.59     19.79 o 
  12   6   5      206.38      202.80     29.68 o 
 -13   7   5      191.44      197.50     20.11 o 
 -12   7   5      388.41      396.02     25.12 o 
 -11   7   5      387.80      381.65     23.94 o 
 -10   7   5       16.12       28.26     11.82 o 
  -9   7   5      275.76      278.08     43.97 o 
  -8   7   5      766.97      788.46     29.80 o 
  -7   7   5      274.51      263.97     12.78 o 
  -6   7   5     1604.74     1484.94     24.31 o 
  -5   7   5       87.46      105.24      6.72 o 
  -4   7   5     1052.50     1084.35     16.57 o 
  -3   7   5      316.92      338.76     10.53 o 
  -2   7   5      196.10      192.19      8.78 o 
  -1   7   5      846.02      784.73     14.30 o 
   0   7   5       20.33       16.10      2.95 o 
   1   7   5      817.08      777.10     14.12 o 
   2   7   5      473.74      495.35     11.36 o 
   3   7   5     7429.23     7382.14     78.21 o 
   4   7   5     3385.55     3315.32     43.57 o 
   5   7   5     1263.87     1215.02     21.30 o 
   6   7   5       43.12       46.73      4.01 o 
   7   7   5      749.72      682.56     28.75 o 
   8   7   5        5.76        7.80      7.66 o 
   9   7   5     1235.52     1206.80     42.55 o 
  10   7   5       91.82       63.89     12.91 o 
  11   7   5      145.60      188.38     27.20 o 
  12   7   5      183.55      173.67     28.58 o 
 -12   8   5      271.42      253.14     21.11 o 
 -11   8   5      438.98      433.57     25.90 o 
 -10   8   5        9.02        2.44      6.96 o 
  -9   8   5       57.16       40.35      9.77 o 
  -8   8   5      245.16      198.69     20.54 o 
  -7   8   5     1498.06     1438.10     30.77 o 
  -6   8   5      423.95      434.62     15.03 o 
  -5   8   5       35.21       47.70      6.55 o 
  -4   8   5      609.18      593.27     11.20 o 
  -3   8   5     1366.69     1334.49     21.09 o 
  -2   8   5     1049.31      976.07     20.21 o 
  -1   8   5       67.91       62.74      5.74 o 
   0   8   5     2713.63     2766.48     36.51 o 
   1   8   5      747.83      725.82     14.94 o 
   2   8   5       12.21        7.45      3.27 o 
   3   8   5     1770.80     1715.73     33.63 o 
   4   8   5       49.37       47.68      7.07 o 
   5   8   5     1578.76     1551.09     35.72 o 
   6   8   5        1.04        6.08      6.73 o 
   7   8   5      104.87       95.19      5.28 o 
   8   8   5       55.15       49.76      7.19 o 
   9   8   5      604.47      570.65     29.32 o 
  10   8   5       30.57       16.49     10.10 o 
  11   8   5       25.36       24.50     11.03 o 
 -11   9   5       21.70       32.94     11.09 o 
 -10   9   5      122.89      122.19     15.63 o 
  -9   9   5      231.35      220.32     16.60 o 
  -8   9   5        3.93        5.52      5.74 o 
  -7   9   5       14.59        8.68      5.46 o 
  -6   9   5      765.17      705.03     22.08 o 
  -5   9   5      831.64      857.31     21.32 o 
  -4   9   5     1303.12     1282.79     26.20 o 
  -3   9   5      888.14      857.42     19.58 o 
  -2   9   5     3407.38     3300.80     62.52 o 
  -1   9   5      682.73      659.86     35.71 o 
   0   9   5      389.03      345.09     18.07 o 
   1   9   5      364.16      344.77     12.12 o 
   2   9   5      391.86      369.40     15.06 o 
   3   9   5      318.36      291.55     14.06 o 
   4   9   5      469.28      476.83     25.08 o 
   5   9   5       12.56        7.58      7.18 o 
   6   9   5      205.70      178.89     15.92 o 
   7   9   5       11.77        5.57      8.35 o 
   8   9   5        1.64        0.00      7.18 o 
   9   9   5        0.19        0.08      4.56 o 
  10   9   5       76.65       67.55     11.28 o 
 -10  10   5        0.45        0.00      5.73 o 
  -9  10   5      339.81      352.28     18.24 o 
  -8  10   5      235.49      245.40     16.39 o 
  -7  10   5     2312.67     2309.60     48.84 o 
  -6  10   5       83.79       78.87     12.37 o 
  -5  10   5      279.11      288.36     13.22 o 
  -4  10   5      706.56      658.10     18.89 o 
  -3  10   5       60.60       49.50      9.52 o 
  -2  10   5        1.71        5.43      6.18 o 
  -1  10   5       79.01       53.86      9.52 o 
   0  10   5     1261.55     1212.95     52.76 o 
   1  10   5     1802.54     1806.51     69.80 o 
   2  10   5      332.70      377.02     29.13 o 
   3  10   5     1022.54     1024.26     34.14 o 
   4  10   5       21.06       18.08      8.24 o 
   5  10   5      437.45      448.88     23.71 o 
   6  10   5      427.49      416.84     23.90 o 
   7  10   5        8.96        6.26      8.84 o 
   8  10   5      172.78      169.18     17.65 o 
   9  10   5      277.19      310.87     23.62 o 
  -9  11   5       12.07       14.42      7.46 o 
  -8  11   5      914.86      962.11     34.41 o 
  -7  11   5      233.96      274.60     15.13 o 
  -6  11   5       83.76       86.22      9.31 o 
  -5  11   5      705.44      770.41     26.79 o 
  -4  11   5       49.16       56.23      5.94 o 
  -3  11   5      197.78      239.07     17.21 o 
  -2  11   5      147.65      161.03     19.24 o 
  -1  11   5       25.60       25.28     10.99 o 
   0  11   5        0.04        9.89      9.89 o 
   1  11   5     2219.00     2169.24     80.24 o 
   2  11   5      135.78      109.92     18.14 o 
   3  11   5      759.43      800.20     43.97 o 
   4  11   5       41.07       48.91     15.39 o 
   5  11   5       31.95       32.43     13.19 o 
   6  11   5      120.36      119.08     25.83 o 
   7  11   5      702.36      785.79     34.78 o 
   8  11   5      417.22      450.76     27.35 o 
  -7  12   5       53.53       65.25     12.14 o 
  -6  12   5      579.10      662.35     31.97 o 
  -5  12   5      116.36      126.07      9.00 o 
  -4  12   5     1304.67     1370.13     58.81 o 
  -3  12   5      757.21      715.02     40.67 o 
  -2  12   5      152.24      156.08     20.33 o 
  -1  12   5      994.98      971.13     48.36 o 
   0  12   5      969.42      933.21     47.81 o 
   1  12   5      415.13      524.86     35.17 o 
   2  12   5        0.53        0.00      9.34 o 
   3  12   5      854.93      873.30     47.81 o 
   4  12   5      259.07      291.28     29.13 o 
   5  12   5      108.40      115.41     20.88 o 
   6  12   5      391.42      396.80     35.17 o 
  -4  13   5        1.27        7.69     10.99 o 
  -3  13   5      645.14      689.74     40.12 o 
  -2  13   5       38.56        9.89     10.99 o 
  -1  13   5      159.15      189.06     22.53 o 
   0  13   5       88.45       82.99     17.04 o 
   1  13   5      352.63      349.54     29.68 o 
   2  13   5      133.10      128.05     20.33 o 
   3  13   5      840.87      877.15     49.46 o 
 -15   0   6      423.69      458.91     39.02 o 
 -14   0   6     1703.22     1609.75     72.55 o 
 -13   0   6      541.28      591.91     39.57 o 
 -12   0   6      203.05      232.25     17.92 o 
 -11   0   6      388.51      371.75     16.28 o 
 -10   0   6     9252.92     9024.38    119.36 o 
  -9   0   6      247.93      258.99      8.07 o 
  -8   0   6      430.37      374.15      9.19 o 
  -7   0   6     1268.18     1194.40     17.75 o 
  -6   0   6      821.55      996.77     15.05 o 
  -5   0   6      307.31      281.54      5.81 o 
  -4   0   6      457.46      570.15      9.89 o 
  -3   0   6    38615.50    37228.73   1092.75 o 
  -2   0   6    26113.29    24240.73    554.79 o 
  -1   0   6     4918.90     4671.48     69.47 o 
   0   0   6     3334.34     3474.80     64.23 o 
   1   0   6     7573.64     8000.04    113.07 o 
   2   0   6       92.35       92.41      4.38 o 
   3   0   6    20242.66    21202.36    292.69 o 
   4   0   6     7158.99     7171.37    105.34 o 
   5   0   6       12.31       16.10      4.57 o 
   6   0   6     4287.58     3862.81     71.87 o 
   7   0   6        1.13        6.88      9.89 o 
   8   0   6      955.08      835.82     30.50 o 
   9   0   6       25.37       34.07      9.12 o 
  10   0   6     4687.45     4463.06    114.04 o 
  11   0   6      407.73      463.31     40.12 o 
  12   0   6      526.76      507.27     41.22 o 
  13   0   6      146.24      113.22     23.63 o 
  14   0   6       90.39       75.29     22.53 o 
 -15   1   6       19.67       15.94     14.84 o 
 -14   1   6       69.18       91.66     20.06 o 
 -13   1   6      591.51      551.48     22.50 o 
 -12   1   6       23.86       13.58      6.44 o 
 -11   1   6        0.76        6.65      4.18 o 
 -10   1   6      156.58      146.92      6.08 o 
  -9   1   6        4.67        2.71      1.69 o 
  -8   1   6      268.56      321.27      5.73 o 
  -7   1   6     1777.45     1674.84     15.37 o 
  -6   1   6     2269.86     2248.23     18.67 o 
  -5   1   6     2091.06     1911.51     16.67 o 
  -4   1   6       34.56       37.60      2.18 o 
  -3   1   6    23029.69    23874.85    171.24 o 
  -2   1   6     4038.10     4407.90     40.13 o 
  -1   1   6    41585.66    37772.98    561.39 o 
   0   1   6    60890.81    54425.67    590.47 o 
   1   1   6      127.52      158.60      3.86 o 
   2   1   6     3278.44     3060.33     33.48 o 
   3   1   6      531.53      668.69      8.46 o 
   4   1   6      154.80      186.85      4.16 o 
   5   1   6       62.03       45.82      2.57 o 
   6   1   6     3963.79     4208.95     39.07 o 
   7   1   6      867.44      877.08     16.84 o 
   8   1   6        2.45        3.33      3.07 o 
   9   1   6      583.21      583.32     15.31 o 
  10   1   6      269.12      229.63     10.28 o 
  11   1   6     1235.46     1297.85     55.78 o 
  12   1   6      201.10      191.27     20.01 o 
  13   1   6        6.39       23.91     12.44 o 
  14   1   6       38.28       17.97     20.06 o 
 -15   2   6      239.45      316.01     35.17 o 
 -14   2   6        9.81        8.00      8.91 o 
 -13   2   6      202.84      246.56     15.50 o 
 -12   2   6      112.12       72.22      9.48 o 
 -11   2   6      516.31      551.42     20.14 o 
 -10   2   6     3820.01     3591.22     51.21 o 
  -9   2   6     4022.94     3851.22     35.88 o 
  -8   2   6      782.47      786.57     10.01 o 
  -7   2   6     2522.44     2183.20     19.67 o 
  -6   2   6       34.05       53.18      2.23 o 
  -5   2   6      678.58      566.97      7.51 o 
  -4   2   6       21.47       15.29      1.64 o 
  -3   2   6       29.55       50.46      2.18 o 
  -2   2   6     3615.70     3784.50     33.42 o 
  -1   2   6      911.03      865.50     11.48 o 
   0   2   6     1148.60     1145.74     15.66 o 
   1   2   6      477.53      438.75      8.30 o 
   2   2   6       12.91       18.33      4.93 o 
   3   2   6     5363.53     5286.87     52.08 o 
   4   2   6      709.50      748.77      9.28 o 
   5   2   6      302.26      368.96      8.41 o 
   6   2   6      411.91      408.03      7.73 o 
   7   2   6     1630.30     1706.81     24.85 o 
   8   2   6       37.65       65.34      6.70 o 
   9   2   6       12.75       26.34     26.66 o 
  10   2   6       77.31      104.13     16.04 o 
  11   2   6      239.75      167.35     18.46 o 
  12   2   6       55.48       29.69     12.98 o 
  13   2   6      238.94      220.39     21.18 o 
 -15   3   6      173.60      212.69     30.78 o 
 -14   3   6      111.62      142.62     17.60 o 
 -13   3   6       56.33       84.04     15.39 o 
 -12   3   6      561.77      552.89     27.78 o 
 -11   3   6      170.42      178.68     12.26 o 
 -10   3   6      146.27      139.12      7.98 o 
  -9   3   6        3.18       11.79      2.76 o 
  -8   3   6      122.43      135.22      4.47 o 
  -7   3   6     4376.46     4329.97     36.36 o 
  -6   3   6     4049.22     3867.35     32.38 o 
  -5   3   6        8.37        6.60      1.37 o 
  -4   3   6       28.10       23.86      1.52 o 
  -3   3   6        0.77        4.16      1.04 o 
  -2   3   6        0.21        0.04      1.03 o 
  -1   3   6     2862.13     3306.61     31.94 o 
   0   3   6       94.95      104.41      3.74 o 
   1   3   6     1087.47     1006.04     13.02 o 
   2   3   6      667.13      610.08     10.97 o 
   3   3   6     4295.35     4052.81     44.93 o 
   4   3   6     1466.80     1520.22     19.42 o 
   5   3   6     1398.20     1425.08     15.68 o 
   6   3   6      790.22      806.29     12.98 o 
   7   3   6     2143.23     2228.49     30.93 o 
   8   3   6       77.89       85.35     14.29 o 
   9   3   6       30.48       42.23     12.44 o 
  10   3   6      346.87      337.92     23.90 o 
  11   3   6       24.31       12.72     11.48 o 
  12   3   6      165.15      167.69     19.23 o 
  13   3   6        3.36        0.00      9.69 o 
 -15   4   6      117.00      122.56     17.88 o 
 -14   4   6      289.59      308.62     24.01 o 
 -13   4   6      658.78      654.36     32.23 o 
 -12   4   6      279.48      284.46     24.18 o 
 -11   4   6     1662.77     1687.91     50.89 o 
 -10   4   6      757.74      727.30     17.99 o 
  -9   4   6     2686.60     2538.60     34.08 o 
  -8   4   6     5521.90     5458.36     56.61 o 
  -7   4   6     2669.40     2848.22     27.04 o 
  -6   4   6        6.10       38.64      2.79 o 
  -5   4   6     1108.70     1151.82     11.69 o 
  -4   4   6       27.30       24.29      1.71 o 
  -3   4   6      643.08      763.84     15.49 o 
  -2   4   6     6854.34     7283.86     58.98 o 
  -1   4   6       18.53       34.91      2.27 o 
   0   4   6     1981.78     1818.99     21.58 o 
   1   4   6        0.89        1.32      1.44 o 
   2   4   6      151.49      204.92      5.85 o 
   3   4   6     1885.21     1823.90     24.95 o 
   4   4   6       36.28       27.19      2.75 o 
   5   4   6     3194.09     3442.30     35.95 o 
   6   4   6      205.79      194.12      5.73 o 
   7   4   6      259.10      292.79     12.38 o 
   8   4   6      227.71      192.59     10.85 o 
   9   4   6      543.01      595.15     29.92 o 
  10   4   6      936.38      869.84     36.82 o 
  11   4   6       14.86       33.40     12.91 o 
  12   4   6       23.80       19.79     18.14 o 
  13   4   6      319.03      376.47     38.47 o 
 -14   5   6      347.20      350.82     34.62 o 
 -13   5   6     1006.55     1044.45     42.06 o 
 -12   5   6       92.99      101.50     14.48 o 
 -11   5   6     2301.37     2404.37     65.20 o 
 -10   5   6      352.68      343.41     22.39 o 
  -9   5   6      838.32      788.68     15.87 o 
  -8   5   6      228.63      208.18      8.31 o 
  -7   5   6      145.65      149.81      5.92 o 
  -6   5   6    11243.30    10944.91    105.14 o 
  -5   5   6       26.57       31.45      2.22 o 
  -4   5   6     1226.54     1107.25     14.17 o 
  -3   5   6       27.43       20.39      1.85 o 
  -2   5   6      802.50      808.02     10.78 o 
  -1   5   6      579.38      535.31      8.12 o 
   0   5   6     4055.67     3811.29     37.70 o 
   1   5   6     3238.73     3234.37     33.14 o 
   2   5   6      118.71      128.81      4.67 o 
   3   5   6     1083.25      940.91     13.81 o 
   4   5   6     3263.29     3275.26     37.26 o 
   5   5   6      826.35      845.50     13.60 o 
   6   5   6        2.38        0.00      2.42 o 
   7   5   6     1201.07     1103.72     22.33 o 
   8   5   6       18.65        8.47      7.39 o 
   9   5   6      589.82      580.64     24.29 o 
  10   5   6      336.40      319.86     32.98 o 
  11   5   6     1698.52     1698.24     79.14 o 
  12   5   6       30.06       31.88     17.59 o 
  13   5   6        0.21        9.34     15.39 o 
 -14   6   6        5.47       11.89     10.41 o 
 -13   6   6       17.60       31.62     15.94 o 
 -12   6   6      222.19      226.04     20.88 o 
 -11   6   6        7.74        5.90     13.19 o 
 -10   6   6      399.55      397.05     22.53 o 
  -9   6   6       41.80       23.07      8.29 o 
  -8   6   6       35.48       45.17      6.95 o 
  -7   6   6      444.33      401.95     13.85 o 
  -6   6   6     1882.50     1946.10     29.07 o 
  -5   6   6     5501.77     5322.31     52.74 o 
  -4   6   6      137.01      144.96      4.49 o 
  -3   6   6      303.13      223.94      5.28 o 
  -2   6   6        9.57       11.75      1.77 o 
  -1   6   6      929.52      907.73     11.39 o 
   0   6   6     1668.43     1550.42     17.55 o 
   1   6   6     1136.34     1213.00     15.11 o 
   2   6   6       66.64       72.62      3.81 o 
   3   6   6      986.84      960.44     15.84 o 
   4   6   6      550.09      522.50     11.35 o 
   5   6   6     1862.47     1761.22     28.21 o 
   6   6   6     3737.44     3594.70     66.87 o 
   7   6   6     1822.53     1897.29     41.99 o 
   8   6   6      679.28      666.51     29.89 o 
   9   6   6       89.89       95.20     17.59 o 
  10   6   6      630.31      655.11     46.17 o 
  11   6   6       11.40        4.95     12.64 o 
  12   6   6        0.58        4.95     13.74 o 
 -13   7   6        0.11       10.60     10.44 o 
 -12   7   6        8.77        4.00     19.24 o 
 -11   7   6      132.57      149.49     16.20 o 
 -10   7   6       22.80       20.23      8.29 o 
  -9   7   6     1168.36     1105.12     40.94 o 
  -8   7   6      105.81       95.60      9.18 o 
  -7   7   6     4261.98     4159.60     57.70 o 
  -6   7   6      115.42       92.89      7.87 o 
  -5   7   6      668.83      667.11     14.45 o 
  -4   7   6      343.22      356.61     14.87 o 
  -3   7   6       93.90       97.22      5.62 o 
  -2   7   6       92.45       82.72      4.53 o 
  -1   7   6      210.65      204.17      6.85 o 
   0   7   6      121.59      116.88      5.60 o 
   1   7   6        0.20        1.87      1.61 o 
   2   7   6      484.59      460.13     10.11 o 
   3   7   6       25.90       39.32      3.91 o 
   4   7   6     3235.63     3161.31     42.95 o 
   5   7   6        6.57        8.50      3.81 o 
   6   7   6     4059.70     3979.05     88.98 o 
   7   7   6      465.88      598.25     18.34 o 
   8   7   6      151.18      107.10     13.79 o 
   9   7   6      523.69      544.74     28.55 o 
  10   7   6      315.20      296.01     22.28 o 
  11   7   6       71.99       63.75     19.79 o 
 -12   8   6      259.27      298.37     26.38 o 
 -11   8   6       13.48        8.71      8.74 o 
 -10   8   6       94.84       94.17     13.34 o 
  -9   8   6      434.94      396.74     22.70 o 
  -8   8   6      759.49      748.36     29.49 o 
  -7   8   6      324.63      309.75     13.50 o 
  -6   8   6       47.45       56.39      6.52 o 
  -5   8   6     1049.15     1035.70     20.52 o 
  -4   8   6      265.43      253.09      9.07 o 
  -3   8   6     1080.50     1017.07     21.43 o 
  -2   8   6     1621.31     1555.17     27.77 o 
  -1   8   6     1148.44     1206.00     24.04 o 
   0   8   6      745.08      753.06     15.25 o 
   1   8   6      878.56      932.30     17.22 o 
   2   8   6       55.61       48.76      4.95 o 
   3   8   6      420.23      388.42     11.59 o 
   4   8   6     5909.30     5887.25    109.08 o 
   5   8   6      269.71      239.80     10.66 o 
   6   8   6     2866.77     2893.13     70.92 o 
   7   8   6       52.33       60.49     11.25 o 
   8   8   6       10.51       14.08      4.35 o 
   9   8   6       31.48        8.00     13.74 o 
  10   8   6      255.23      293.07     22.93 o 
  11   8   6       96.62      125.31     24.73 o 
 -11   9   6       33.27       19.75     10.80 o 
 -10   9   6      256.59      234.18     16.03 o 
  -9   9   6     1284.37     1247.53     37.19 o 
  -8   9   6      132.10      115.16     10.97 o 
  -7   9   6     1829.10     1726.52     39.84 o 
  -6   9   6       10.68       10.07      5.71 o 
  -5   9   6      267.85      235.63     10.94 o 
  -4   9   6     1102.03     1064.26     22.65 o 
  -3   9   6       37.70       37.18      7.46 o 
  -2   9   6     1155.81     1192.39     31.58 o 
  -1   9   6       45.08       26.42      6.75 o 
   0   9   6      128.98       98.58      8.46 o 
   1   9   6       85.75       83.52      6.25 o 
   2   9   6     2336.48     2418.88     46.99 o 
   3   9   6      378.63      438.45     17.07 o 
   4   9   6      486.60      526.82     24.73 o 
   5   9   6      278.89      273.68     18.65 o 
   6   9   6      459.73      520.41     26.04 o 
   7   9   6      758.35      768.77     33.03 o 
   8   9   6       66.22       62.54     12.59 o 
   9   9   6     3147.34     3340.41     85.88 o 
  10   9   6       24.45       20.85     10.86 o 
 -10  10   6        9.83        7.31      6.79 o 
  -9  10   6      297.19      329.87     18.12 o 
  -8  10   6      473.36      532.56     21.43 o 
  -7  10   6       78.60       97.14      9.90 o 
  -6  10   6      457.89      508.65     18.58 o 
  -5  10   6      265.13      256.14     12.22 o 
  -4  10   6       19.77       16.25      5.13 o 
  -3  10   6       14.32       33.53      8.94 o 
  -2  10   6      907.46      998.94    106.62 o 
  -1  10   6       34.77       26.26      7.96 o 
   0  10   6     3115.71     3243.69    106.07 o 
   1  10   6      348.66      347.34     29.13 o 
   2  10   6        7.77        0.00      9.34 o 
   3  10   6      476.08      429.26     21.89 o 
   4  10   6      179.45      143.37     13.79 o 
   5  10   6      839.64      779.70     31.48 o 
   6  10   6     1340.26     1375.91     57.71 o 
   7  10   6       12.54        1.40      7.57 o 
   8  10   6       89.40       79.19     13.97 o 
   9  10   6        6.47        0.15     13.46 o 
  -9  11   6       70.61       88.96     11.12 o 
  -8  11   6       49.87       34.64      8.28 o 
  -7  11   6       10.92       10.02      7.61 o 
  -6  11   6     1063.10     1048.93     28.06 o 
  -5  11   6      238.18      238.75     17.30 o 
  -4  11   6       24.70       18.47      8.74 o 
  -3  11   6        0.09        2.78      6.01 o 
  -2  11   6      859.78      813.39     43.42 o 
  -1  11   6       18.69        2.75      9.34 o 
   0  11   6       30.57       28.58     12.09 o 
   1  11   6       71.33       81.89     17.04 o 
   2  11   6     1166.05     1200.31     56.61 o 
   3  11   6      363.32      384.71     31.88 o 
   4  11   6      344.49      381.42     32.43 o 
   5  11   6       49.95       40.12     15.94 o 
   6  11   6      151.86      140.46     17.86 o 
   7  11   6      447.26      500.47     28.76 o 
  -7  12   6       76.32       66.10      8.92 o 
  -6  12   6      127.24      127.36      9.64 o 
  -5  12   6        3.98        0.00      7.91 o 
  -4  12   6      111.02      157.18     20.88 o 
  -3  12   6      102.26       87.38     17.04 o 
  -2  12   6       52.18       48.91     14.84 o 
  -1  12   6      424.01      408.90     32.43 o 
   0  12   6       18.09       47.81     15.39 o 
   1  12   6      123.99       92.33     18.14 o 
   2  12   6       51.08       21.43     13.74 o 
   3  12   6       16.28        0.00     10.44 o 
   4  12   6       24.58       11.54     12.64 o 
   5  12   6       11.17        9.34     12.64 o 
  -4  13   6       46.13       16.49     12.64 o 
  -3  13   6       41.84       29.13     14.29 o 
  -2  13   6      192.56      145.64     20.88 o 
  -1  13   6        2.58        7.14     11.54 o 
   0  13   6      111.74      117.06     19.79 o 
   1  13   6        0.00        8.24     10.99 o 
   2  13   6        7.10        0.00     10.99 o 
 -15   1   7        5.72       20.88     14.84 o 
 -14   1   7        0.34        3.81      8.35 o 
 -13   1   7      511.46      588.09     23.62 o 
 -12   1   7     2686.11     2632.84     55.30 o 
 -11   1   7     4459.40     4443.69     89.48 o 
 -10   1   7     1699.47     1688.53     22.64 o 
  -9   1   7     1417.74     1402.11     15.24 o 
  -8   1   7       19.32       23.15      2.04 o 
  -7   1   7     1735.77     1826.53     16.51 o 
  -6   1   7       10.79       10.16      1.23 o 
  -5   1   7     2934.49     2988.44     25.49 o 
  -4   1   7      530.84      505.28      6.63 o 
  -3   1   7    21750.43    21832.97    164.87 o 
  -2   1   7      825.91      803.75     10.54 o 
  -1   1   7    22279.45    22726.70    222.94 o 
   0   1   7     3240.87     3413.89     40.55 o 
   1   1   7      565.79      687.66     10.63 o 
   2   1   7      846.30      976.31     18.27 o 
   3   1   7        6.12       12.95      2.99 o 
   4   1   7      898.48     1058.16     13.06 o 
   5   1   7       41.18       31.79      2.61 o 
   6   1   7      347.69      346.73      7.17 o 
   7   1   7       37.16       53.66      5.86 o 
   8   1   7      333.93      314.15     12.77 o 
   9   1   7      467.71      492.87     17.63 o 
  10   1   7      174.90      181.59     31.33 o 
  11   1   7      215.80      233.28     22.14 o 
  12   1   7      919.25      833.05     39.05 o 
  13   1   7        4.75        0.00     11.27 o 
 -15   2   7      425.47      464.95     41.77 o 
 -14   2   7     1635.09     1647.90     54.78 o 
 -13   2   7      255.07      259.36     20.77 o 
 -12   2   7      371.07      389.08     23.71 o 
 -11   2   7      233.25      204.59     13.22 o 
 -10   2   7     3597.62     3461.08     44.60 o 
  -9   2   7     9304.67     9310.23     76.77 o 
  -8   2   7      657.64      711.16     10.59 o 
  -7   2   7        6.62        6.99      1.75 o 
  -6   2   7      327.43      387.68      7.35 o 
  -5   2   7      973.47     1069.09     11.15 o 
  -4   2   7      117.16      142.66      2.97 o 
  -3   2   7     2706.37     2882.11     26.94 o 
  -2   2   7     1768.54     1760.06     20.00 o 
  -1   2   7     2165.18     2295.11     26.86 o 
   0   2   7      141.59       87.52      3.78 o 
   1   2   7     1798.34     1738.99     27.61 o 
   2   2   7     4029.43     4086.79     41.20 o 
   3   2   7     5573.33     5765.49     56.63 o 
   4   2   7       88.26      120.36      3.29 o 
   5   2   7      792.97      847.43     11.18 o 
   6   2   7     3716.00     3645.08     36.98 o 
   7   2   7      171.32      133.66      8.41 o 
   8   2   7      520.96      526.31     18.59 o 
   9   2   7       80.68      102.86     16.70 o 
  10   2   7      628.17      627.63     32.45 o 
  11   2   7        2.56        0.00     10.30 o 
  12   2   7      304.56      303.95     24.68 o 
  13   2   7       14.61        0.00     10.86 o 
 -15   3   7        2.91        5.09     10.29 o 
 -14   3   7      164.38      129.02     32.43 o 
 -13   3   7      336.63      304.39     22.53 o 
 -12   3   7      665.62      709.09     31.80 o 
 -11   3   7     1187.41     1090.40     38.63 o 
 -10   3   7     2832.72     2852.21     45.63 o 
  -9   3   7       28.67       31.39      3.15 o 
  -8   3   7      287.01      287.78      6.49 o 
  -7   3   7      717.82      800.97     10.51 o 
  -6   3   7        6.89       15.32      1.84 o 
  -5   3   7    16559.47    16344.61    110.69 o 
  -4   3   7     5964.04     5791.43     47.05 o 
  -3   3   7     3145.03     3044.20     26.79 o 
  -2   3   7      127.30      122.60      3.64 o 
  -1   3   7      276.84      286.79      7.35 o 
   0   3   7     1260.28     1256.38     15.39 o 
   1   3   7     3313.02     3119.91     33.84 o 
   2   3   7      110.34       75.25      4.08 o 
   3   3   7    10488.53    10801.93    101.70 o 
   4   3   7     6959.33     7056.75     69.32 o 
   5   3   7      104.15       93.06      3.17 o 
   6   3   7     2866.28     2918.93     29.12 o 
   7   3   7      910.86      878.20     31.73 o 
   8   3   7       40.03       25.56     12.05 o 
   9   3   7     2746.46     2677.04     71.88 o 
  10   3   7     2309.40     2217.83     87.93 o 
  11   3   7      121.13       73.75     34.90 o 
  12   3   7      571.22      624.16     33.61 o 
  13   3   7       65.56       59.00     15.35 o 
 -15   4   7      676.25      691.05     87.66 o 
 -14   4   7        0.44        0.00      8.13 o 
 -13   4   7      519.40      578.74     30.42 o 
 -12   4   7       81.75       70.61     12.81 o 
 -11   4   7       26.91       27.73     15.11 o 
 -10   4   7     2970.75     2910.35     56.05 o 
  -9   4   7       13.34       19.62      3.67 o 
  -8   4   7     2673.49     2522.58     30.24 o 
  -7   4   7      113.98      140.23      4.42 o 
  -6   4   7      828.29      802.23      9.71 o 
  -5   4   7     2814.30     2889.45     24.08 o 
  -4   4   7        8.65       18.31      1.75 o 
  -3   4   7     2883.81     2981.78     26.88 o 
  -2   4   7     1757.90     1665.89     17.21 o 
  -1   4   7      360.40      383.60      7.72 o 
   0   4   7      291.85      286.67      6.88 o 
   1   4   7      958.98      944.39     13.32 o 
   2   4   7      127.94      109.33      4.44 o 
   3   4   7       70.26       64.42      4.44 o 
   4   4   7      619.67      601.32     10.26 o 
   5   4   7      152.08      163.81      5.85 o 
   6   4   7        7.19        5.23      2.27 o 
   7   4   7      437.94      424.20     15.33 o 
   8   4   7      306.89      246.67     38.47 o 
   9   4   7      213.13      210.70     20.20 o 
  10   4   7      212.65      233.84     22.26 o 
  11   4   7       55.75       58.87     14.93 o 
  12   4   7      723.14      742.50     52.21 o 
  13   4   7      508.91      564.43     47.26 o 
 -14   5   7      102.11      102.54     16.20 o 
 -13   5   7       34.23       22.03     10.95 o 
 -12   5   7      487.04      511.29     28.17 o 
 -11   5   7        9.52        5.21      7.12 o 
 -10   5   7      408.51      414.75     18.72 o 
  -9   5   7      706.99      672.34     22.39 o 
  -8   5   7      191.56      187.20      7.14 o 
  -7   5   7      473.24      493.29     10.91 o 
  -6   5   7      966.31      982.43     15.10 o 
  -5   5   7       13.08       22.15      3.72 o 
  -4   5   7    10475.55    10573.08     83.94 o 
  -3   5   7     1628.21     1623.53     16.67 o 
  -2   5   7     1364.89     1574.59     16.95 o 
  -1   5   7     2577.04     2398.74     23.56 o 
   0   5   7      491.40      502.27      9.69 o 
   1   5   7     2084.93     2010.59     23.25 o 
   2   5   7     1822.92     1807.38     22.70 o 
   3   5   7      936.07      858.72     13.48 o 
   4   5   7     4135.58     4110.31     48.55 o 
   5   5   7      723.97      690.91     12.27 o 
   6   5   7      129.99      125.51      6.13 o 
   7   5   7      230.40      228.17     11.66 o 
   8   5   7        2.33        0.00      5.53 o 
   9   5   7       34.12       52.45     13.97 o 
  10   5   7       83.91       94.53     21.98 o 
  11   5   7       27.93       25.83     18.69 o 
  12   5   7      785.72      842.52     56.06 o 
 -14   6   7      199.30      240.56     34.35 o 
 -13   6   7      148.61      137.14     17.28 o 
 -12   6   7       35.56       16.35     10.17 o 
 -11   6   7       96.55      121.16     24.18 o 
 -10   6   7        0.49        0.00      5.55 o 
  -9   6   7        0.37        0.00      4.14 o 
  -8   6   7      140.99      124.75      9.84 o 
  -7   6   7       84.00       94.16      6.60 o 
  -6   6   7       87.94      114.59      5.05 o 
  -5   6   7      117.71      120.59      4.42 o 
  -4   6   7     2173.00     2196.79     24.29 o 
  -3   6   7      292.38      285.06      5.60 o 
  -2   6   7      245.45      212.27      5.45 o 
  -1   6   7      955.10      947.39     12.32 o 
   0   6   7        2.69       13.82      3.73 o 
   1   6   7      497.58      511.64      9.60 o 
   2   6   7        8.97        6.06      2.33 o 
   3   6   7      644.02      621.17     11.85 o 
   4   6   7     1190.43     1210.07     19.70 o 
   5   6   7      422.06      376.70     13.55 o 
   6   6   7      320.09      300.86     12.61 o 
   7   6   7       48.13       38.08     10.31 o 
   8   6   7       14.51       11.72      8.69 o 
   9   6   7       67.37       78.04     20.33 o 
  10   6   7      345.11      442.97     39.02 o 
  11   6   7       70.99       52.76     19.79 o 
  12   6   7      138.54      168.17     28.03 o 
 -13   7   7       20.79       26.16     17.59 o 
 -12   7   7       41.69       17.16     10.25 o 
 -11   7   7     1652.89     1577.23     51.72 o 
 -10   7   7      157.79      130.41     18.14 o 
  -9   7   7     1258.24     1144.78     39.27 o 
  -8   7   7        2.44        0.00      4.33 o 
  -7   7   7      959.42     1023.01     26.46 o 
  -6   7   7     1106.01      931.85     18.43 o 
  -5   7   7    11874.77    11729.52    124.10 o 
  -4   7   7       76.48      110.63      6.96 o 
  -3   7   7     6984.42     6798.93     85.02 o 
  -2   7   7      566.01      551.16     12.68 o 
  -1   7   7      317.70      338.37      6.60 o 
   0   7   7      686.46      721.66     10.90 o 
   1   7   7     1272.55     1214.77     17.99 o 
   2   7   7      165.85      153.26      7.12 o 
   3   7   7        0.49        1.96      3.27 o 
   4   7   7      133.63      139.41      8.70 o 
   5   7   7       73.46       61.33      8.06 o 
   6   7   7     1044.34      975.47     35.17 o 
   7   7   7       10.23       11.03      6.99 o 
   8   7   7      120.10      102.66     14.48 o 
   9   7   7      227.45      179.31     17.65 o 
  10   7   7      456.13      530.91     42.32 o 
  11   7   7       73.07       55.51     20.33 o 
 -12   8   7       22.22        4.40     11.54 o 
 -11   8   7       55.47       69.83     13.20 o 
 -10   8   7      487.00      436.28     52.49 o 
  -9   8   7     1610.03     1588.28     48.70 o 
  -8   8   7      292.00      303.79     16.16 o 
  -7   8   7       50.49       45.02      7.32 o 
  -6   8   7       21.83       22.28      4.60 o 
  -5   8   7     1833.96     1823.14     29.82 o 
  -4   8   7     3575.94     3430.20     46.50 o 
  -3   8   7     1826.14     1748.19     30.76 o 
  -2   8   7        2.79        0.00      3.35 o 
  -1   8   7      547.41      520.84     15.08 o 
   0   8   7     6902.81     6865.40     83.64 o 
   1   8   7      298.61      311.58      9.92 o 
   2   8   7      120.51      132.05      5.29 o 
   3   8   7      595.24      583.59     12.31 o 
   4   8   7       13.22       13.19      4.77 o 
   5   8   7       40.98       39.84      9.52 o 
   6   8   7      398.97      390.82     23.36 o 
   7   8   7     1585.65     1628.27     66.23 o 
   8   8   7      302.95      330.41     24.18 o 
   9   8   7      530.83      503.82     20.04 o 
  10   8   7       15.07       23.95     11.81 o 
 -11   9   7       67.35       33.26     26.38 o 
 -10   9   7       30.93       31.02      8.65 o 
  -9   9   7       20.94       20.41      7.29 o 
  -8   9   7      189.08      187.56     13.20 o 
  -7   9   7       34.32       28.10      7.00 o 
  -6   9   7        7.41        2.16      4.37 o 
  -5   9   7      268.59      256.74     10.74 o 
  -4   9   7       88.74       81.86      9.58 o 
  -3   9   7        0.47        0.00      4.89 o 
  -2   9   7       20.54       11.11      4.72 o 
  -1   9   7      262.74      281.56     12.05 o 
   0   9   7       14.71       12.18      5.26 o 
   1   9   7     2201.96     2077.53     37.33 o 
   2   9   7      290.93      322.15     12.32 o 
   3   9   7     2273.77     2166.20     55.47 o 
   4   9   7      694.21      703.80     28.51 o 
   5   9   7      605.42      614.82     27.35 o 
   6   9   7       30.70       28.12      9.47 o 
   7   9   7        4.72       12.56     12.09 o 
   8   9   7        0.04        8.16      9.30 o 
   9   9   7       57.25       70.18     14.15 o 
 -10  10   7        0.09        0.00      6.52 o 
  -9  10   7      117.48      115.72     11.74 o 
  -8  10   7       40.32       52.53      8.80 o 
  -7  10   7     1104.31     1103.36     30.00 o 
  -6  10   7      454.33      437.89     16.74 o 
  -5  10   7      853.24      918.99     36.29 o 
  -4  10   7      752.04      742.04     32.98 o 
  -3  10   7       30.26       23.58      7.96 o 
  -2  10   7      801.21      777.79     39.85 o 
  -1  10   7        0.03        0.89      6.18 o 
   0  10   7     4401.95     4273.36     92.87 o 
   1  10   7      189.75      190.71     23.08 o 
   2  10   7      371.60      367.68     30.78 o 
   3  10   7      349.81      386.36     31.88 o 
   4  10   7      476.41      530.51     49.19 o 
   5  10   7      170.86      185.61     27.20 o 
   6  10   7        2.18        0.00      6.96 o 
   7  10   7      150.61      159.78     17.09 o 
   8  10   7       12.38        6.05      9.86 o 
  -9  11   7       72.13       66.35      9.94 o 
  -8  11   7        0.12        1.35      5.76 o 
  -7  11   7        0.63        8.72      5.91 o 
  -6  11   7      519.40      541.30     21.25 o 
  -5  11   7      509.47      465.51     25.67 o 
  -4  11   7      280.05      281.22     19.88 o 
  -3  11   7       51.73       59.90     11.19 o 
  -2  11   7      193.87      178.07     21.98 o 
  -1  11   7        1.01        4.95     10.44 o 
   0  11   7      317.93      372.07     30.78 o 
   1  11   7      500.61      454.51     34.07 o 
   2  11   7       75.09      118.16     19.79 o 
   3  11   7        6.66        0.00      9.89 o 
   4  11   7      145.47      189.06     24.73 o 
   5  11   7       19.67       30.23     14.84 o 
   6  11   7      482.37      495.05     27.78 o 
   7  11   7       48.71       30.60     12.03 o 
  -7  12   7        0.86        0.00      5.02 o 
  -6  12   7      354.70      369.85     24.40 o 
  -5  12   7      101.99       80.83     13.73 o 
  -4  12   7      364.21      388.01     31.88 o 
  -3  12   7      205.57      203.90     24.18 o 
  -2  12   7       78.74       61.55     16.49 o 
  -1  12   7     1785.83     1833.99     75.29 o 
   0  12   7       10.26       10.99     12.64 o 
   1  12   7     1618.89     1505.33     67.60 o 
   2  12   7       33.03       19.79     13.19 o 
   3  12   7      102.95       73.65     18.69 o 
   4  12   7      851.56      876.60     51.66 o 
   5  12   7       26.11       36.82     16.49 o 
  -3  13   7      409.29      467.15     36.27 o 
  -2  13   7      271.68      285.24     29.13 o 
  -1  13   7        1.77       18.14     13.19 o 
   0  13   7       92.89      104.97     20.33 o 
   1  13   7      718.54      627.63     41.77 o 
 -15   0   8      203.94      207.20     28.58 o 
 -14   0   8     2954.25     2863.37    107.72 o 
 -13   0   8      785.02      708.01     39.57 o 
 -12   0   8     1148.38     1104.57     61.28 o 
 -11   0   8       30.82       32.71      9.89 o 
 -10   0   8     7234.41     6906.79    142.34 o 
  -9   0   8      311.53      276.99      7.74 o 
  -8   0   8     8796.34     8242.55     80.76 o 
  -7   0   8      583.14      534.30     13.80 o 
  -6   0   8     2457.98     2417.40     34.41 o 
  -5   0   8      788.54      729.27     11.81 o 
  -4   0   8     1607.61     1476.96     20.93 o 
  -3   0   8    25752.55    26098.38    361.46 o 
  -2   0   8      481.52      428.91     12.03 o 
  -1   0   8    11101.14    12432.71    207.94 o 
   0   0   8       66.58       90.04      5.26 o 
   1   0   8    13508.68    13829.21    193.24 o 
   2   0   8      694.36      694.15     15.26 o 
   3   0   8     1475.54     1680.91     30.29 o 
   4   0   8     1987.74     1937.97     35.21 o 
   5   0   8        2.87        4.54      3.30 o 
   6   0   8      193.82      148.58     12.15 o 
   7   0   8     8938.67     8850.06    168.75 o 
   8   0   8      174.75      179.84     15.55 o 
   9   0   8     1426.32     1413.30    116.79 o 
  10   0   8      724.50      716.67     51.11 o 
  11   0   8        0.26        5.50     18.14 o 
  12   0   8      298.21      213.24     31.33 o 
  13   0   8      879.87      995.31     63.20 o 
 -15   1   8        1.28        9.89     13.74 o 
 -14   1   8      197.76      174.14     17.68 o 
 -13   1   8      676.95      735.21     26.74 o 
 -12   1   8      194.24      172.29     13.36 o 
 -11   1   8      138.07      159.35     10.44 o 
 -10   1   8       28.29       26.36      3.61 o 
  -9   1   8      977.08     1005.82     12.98 o 
  -8   1   8       43.14       45.57      2.65 o 
  -7   1   8        1.07        0.24      1.20 o 
  -6   1   8      235.52      283.50      4.61 o 
  -5   1   8        5.33        3.67      1.24 o 
  -4   1   8      904.82     1019.73     11.31 o 
  -3   1   8      367.77      323.05      5.63 o 
  -2   1   8     1511.47     1404.40     16.54 o 
  -1   1   8     1468.92     1741.10     32.92 o 
   0   1   8      409.94      415.77      8.71 o 
   1   1   8      673.63      818.24     11.84 o 
   2   1   8      181.64      132.02      2.91 o 
   3   1   8     5403.70     5314.78     45.46 o 
   4   1   8      986.92      894.70     10.82 o 
   5   1   8      741.85      692.62     13.03 o 
   6   1   8       80.71       88.03      5.49 o 
   7   1   8     1936.10     1970.66     48.92 o 
   8   1   8        2.05        0.00     10.86 o 
   9   1   8     3661.83     3796.52     93.66 o 
  10   1   8      136.83      184.08     21.57 o 
  11   1   8      929.43     1048.08     44.11 o 
  12   1   8       54.37       12.49     21.71 o 
  13   1   8        0.43        0.00     10.86 o 
 -15   2   8        1.83        0.00     12.09 o 
 -14   2   8      246.22      228.83     20.97 o 
 -13   2   8       22.97       11.92      9.47 o 
 -12   2   8      298.05      312.37     18.57 o 
 -11   2   8     3028.71     3045.81     59.98 o 
 -10   2   8     1070.41      982.05     18.64 o 
  -9   2   8     1545.03     1562.82     18.51 o 
  -8   2   8       40.06       32.91      2.42 o 
  -7   2   8        3.59        2.35      1.85 o 
  -6   2   8    10259.96    10220.03     77.70 o 
  -5   2   8      747.63      795.89      9.28 o 
  -4   2   8     7050.02     6713.61     54.14 o 
  -3   2   8     6479.49     6578.42     59.99 o 
  -2   2   8     5033.37     5162.27     47.86 o 
  -1   2   8        3.19        1.95      1.30 o 
   0   2   8      765.86      806.69     13.04 o 
   1   2   8      262.46      187.61      5.70 o 
   2   2   8     1429.81     1531.26     18.58 o 
   3   2   8     2250.60     2407.82     27.10 o 
   4   2   8      156.94      136.90      3.69 o 
   5   2   8      890.87      951.53     12.28 o 
   6   2   8        3.10        6.43      2.73 o 
   7   2   8     1018.61     1148.99     28.17 o 
   8   2   8      611.55      577.68     19.35 o 
   9   2   8      209.11      218.07     22.15 o 
  10   2   8     2097.98     2141.75     65.27 o 
  11   2   8        8.85       13.21     13.76 o 
  12   2   8       16.39       11.34     13.76 o 
  13   2   8       41.76       19.65     17.04 o 
 -15   3   8        6.93        5.50      9.33 o 
 -14   3   8      103.79      119.38     16.70 o 
 -13   3   8       29.78       22.98     10.47 o 
 -12   3   8       24.14       31.70     13.46 o 
 -11   3   8      138.52      132.26     14.96 o 
 -10   3   8      183.28      194.60      9.15 o 
  -9   3   8       62.47       64.73      4.43 o 
  -8   3   8        4.87        3.52      2.00 o 
  -7   3   8     5374.65     5229.62     45.49 o 
  -6   3   8      626.62      591.34      7.72 o 
  -5   3   8    10999.99    11438.62     85.54 o 
  -4   3   8      239.32      254.70      4.53 o 
  -3   3   8        3.56       12.15      2.40 o 
  -2   3   8     2219.35     2175.74     24.98 o 
  -1   3   8        8.44        3.02      1.52 o 
   0   3   8     1104.15     1098.73     14.35 o 
   1   3   8     1384.36     1549.15     19.95 o 
   2   3   8      557.59      587.71     11.49 o 
   3   3   8       51.34       69.25      3.62 o 
   4   3   8      105.87      108.44      4.72 o 
   5   3   8       91.68       96.45      3.41 o 
   6   3   8      244.03      222.53      7.42 o 
   7   3   8       62.62       70.29      8.19 o 
   8   3   8       52.62       58.88     14.09 o 
   9   3   8       77.07       55.28     15.14 o 
  10   3   8       44.69       65.69     15.54 o 
  11   3   8        7.78        0.00     11.22 o 
  12   3   8       48.97       51.01     15.41 o 
  13   3   8        7.17        7.76     12.75 o 
 -15   4   8       53.65       41.02     19.51 o 
 -14   4   8      791.75      866.88     39.37 o 
 -13   4   8     1047.99     1004.72     40.93 o 
 -12   4   8      303.53      248.96     19.88 o 
 -11   4   8      336.36      270.07     19.99 o 
 -10   4   8       42.08       32.95      6.62 o 
  -9   4   8       56.51       51.22      5.33 o 
  -8   4   8      491.08      499.71     10.09 o 
  -7   4   8       10.96       14.14      2.24 o 
  -6   4   8      309.93      292.58      7.02 o 
  -5   4   8     5962.89     5908.40     46.78 o 
  -4   4   8     4378.18     4602.01     39.24 o 
  -3   4   8     4483.81     4556.34     41.64 o 
  -2   4   8      979.81      846.56     11.52 o 
  -1   4   8       64.79       63.52      3.44 o 
   0   4   8      149.11      151.37      4.92 o 
   1   4   8     2254.27     2139.54     24.36 o 
   2   4   8      494.06      557.66     10.17 o 
   3   4   8     3147.48     2873.55     36.55 o 
   4   4   8       13.58       17.40      2.50 o 
   5   4   8      318.79      277.81      7.74 o 
   6   4   8      764.58      684.26     11.37 o 
   7   4   8     1178.91     1117.94     39.36 o 
   8   4   8      481.16      507.35     28.24 o 
   9   4   8      156.69      170.18     19.42 o 
  10   4   8     1027.22      993.29     65.40 o 
  11   4   8      258.37      231.58     23.36 o 
  12   4   8        0.74        0.00     13.74 o 
 -14   5   8       31.10       18.36     11.25 o 
 -13   5   8      450.03      396.90     25.96 o 
 -12   5   8        3.30        8.79      8.23 o 
 -11   5   8       19.49       13.34      8.43 o 
 -10   5   8     3650.44     3438.95     99.20 o 
  -9   5   8      138.96      140.54     13.85 o 
  -8   5   8     3453.88     3384.42     47.13 o 
  -7   5   8     2934.48     2967.84     35.54 o 
  -6   5   8     2448.97     2420.40     37.15 o 
  -5   5   8       72.78      122.29      4.52 o 
  -4   5   8     6051.40     6270.18     52.45 o 
  -3   5   8     5197.59     5196.56     47.13 o 
  -2   5   8     1459.79     1432.48     16.22 o 
  -1   5   8        0.67       11.45      2.44 o 
   0   5   8     2518.27     2545.21     28.17 o 
   1   5   8     3682.90     3376.99     35.51 o 
   2   5   8      436.90      408.43      8.94 o 
   3   5   8     7019.28     7042.13     67.04 o 
   4   5   8      419.78      422.83     15.37 o 
   5   5   8        0.87        0.25      2.17 o 
   6   5   8     3478.25     3470.02     63.37 o 
   7   5   8       96.76       98.57     10.84 o 
   8   5   8        0.46        9.18     15.66 o 
   9   5   8     2228.16     2045.83     60.95 o 
  10   5   8      207.62      185.21     28.58 o 
  11   5   8        3.87        3.85     15.39 o 
  12   5   8      612.73      664.46     51.11 o 
 -14   6   8      937.16      883.53     41.28 o 
 -13   6   8        0.48        0.00      7.91 o 
 -12   6   8      725.79      670.35     35.45 o 
 -11   6   8      356.20      277.63     20.86 o 
 -10   6   8      843.13      865.54     34.19 o 
  -9   6   8      997.78      889.84     33.24 o 
  -8   6   8     3364.22     3301.04     50.31 o 
  -7   6   8      565.83      611.34     13.00 o 
  -6   6   8       87.93       82.79      4.95 o 
  -5   6   8     1444.76     1474.34     20.39 o 
  -4   6   8      119.29      102.80      4.12 o 
  -3   6   8       11.30       12.50      2.44 o 
  -2   6   8     2556.22     2427.74     24.52 o 
  -1   6   8      957.99     1028.03     14.21 o 
   0   6   8      399.17      452.60      9.75 o 
   1   6   8     1571.01     1526.10     19.82 o 
   2   6   8     1074.03     1068.22     15.87 o 
   3   6   8      125.74      135.18      5.99 o 
   4   6   8       70.97       59.78      5.00 o 
   5   6   8        1.78        1.15      5.05 o 
   6   6   8        4.13        0.00      5.18 o 
   7   6   8     1946.93     2095.24     37.62 o 
   8   6   8        8.02        1.39      7.30 o 
   9   6   8      739.76      798.56     52.21 o 
  10   6   8      130.42       76.94     23.08 o 
  11   6   8       76.92       87.93     22.53 o 
 -13   7   8       33.58       18.75     10.70 o 
 -12   7   8       36.55       35.43     11.58 o 
 -11   7   8      355.65      344.42     35.72 o 
 -10   7   8      184.70      193.15     17.03 o 
  -9   7   8      241.20      217.75     17.15 o 
  -8   7   8      288.48      314.33     18.87 o 
  -7   7   8     2723.86     2726.88     46.62 o 
  -6   7   8     1357.55     1340.33     23.03 o 
  -5   7   8       90.51       96.98      8.03 o 
  -4   7   8      138.86      141.73      5.49 o 
  -3   7   8      339.15      342.39      9.10 o 
  -2   7   8     5647.80     5424.48     57.13 o 
  -1   7   8       57.88       35.64      4.13 o 
   0   7   8      546.49      511.70     11.06 o 
   1   7   8     1829.01     1751.65     25.37 o 
   2   7   8      261.54      274.26      8.91 o 
   3   7   8      189.61      182.13      8.48 o 
   4   7   8      221.47      220.04     12.91 o 
   5   7   8      659.59      669.19     22.29 o 
   6   7   8      934.03     1032.27     28.83 o 
   7   7   8       29.87       23.68     12.64 o 
   8   7   8       14.83       13.18      9.30 o 
   9   7   8       41.56       35.17     17.59 o 
  10   7   8       77.19       91.78     22.53 o 
  11   7   8      716.07      814.49     56.06 o 
 -12   8   8       12.41        3.32      8.71 o 
 -11   8   8      356.99      350.74     23.77 o 
 -10   8   8       25.27       23.68      9.23 o 
  -9   8   8        9.36        6.24      7.51 o 
  -8   8   8      311.96      264.60     17.82 o 
  -7   8   8      366.95      388.66     14.42 o 
  -6   8   8     1537.52     1482.21     29.58 o 
  -5   8   8      891.46      906.45     18.66 o 
  -4   8   8       55.39       48.69      6.36 o 
  -3   8   8        2.16        3.70      3.82 o 
  -2   8   8        0.09        0.00      3.39 o 
  -1   8   8        6.81       19.33      5.01 o 
   0   8   8       67.99       77.05      6.45 o 
   1   8   8      227.82      227.09      7.49 o 
   2   8   8      534.33      573.65     15.94 o 
   3   8   8      406.97      396.80     11.71 o 
   4   8   8       90.26       95.16      9.83 o 
   5   8   8     1370.34     1517.04     60.73 o 
   6   8   8       11.03        4.12      8.29 o 
   7   8   8      468.34      425.43     30.23 o 
   8   8   8        0.06        5.28      9.30 o 
   9   8   8      381.16      386.57     26.03 o 
  10   8   8      512.15      538.05     44.52 o 
 -11   9   8        0.60        0.95      7.63 o 
 -10   9   8      175.51      175.69     14.54 o 
  -9   9   8      885.42      884.27     28.94 o 
  -8   9   8        6.81        1.98      5.64 o 
  -7   9   8     1127.48     1127.68     30.13 o 
  -6   9   8        4.68        2.09      4.45 o 
  -5   9   8      256.66      271.78     10.80 o 
  -4   9   8        0.70        3.79      4.55 o 
  -3   9   8      145.97      153.30     10.22 o 
  -2   9   8      238.32      233.96     12.09 o 
  -1   9   8      292.51      309.94     13.08 o 
   0   9   8       38.64       37.75      7.47 o 
   1   9   8      339.32      338.36     13.59 o 
   2   9   8      141.36      132.12     13.56 o 
   3   9   8      437.36      464.12     23.00 o 
   4   9   8       60.63       69.18     29.40 o 
   5   9   8       48.86       55.31     11.07 o 
   6   9   8       15.68       19.72      9.30 o 
   7   9   8      734.96      785.08     34.19 o 
   8   9   8       13.40       19.42     13.19 o 
   9   9   8        1.25        0.00      9.72 o 
 -10  10   8        0.01        3.06      6.70 o 
  -9  10   8       53.84       48.18      9.02 o 
  -8  10   8     1142.72     1193.99     39.31 o 
  -7  10   8        3.81        0.00      4.71 o 
  -6  10   8       58.03       43.71      6.42 o 
  -5  10   8     1032.00     1070.84     82.44 o 
  -4  10   8       50.48       49.82     11.07 o 
  -3  10   8      135.72      117.01     13.97 o 
  -2  10   8      565.41      613.15     27.59 o 
  -1  10   8        5.30        1.55      6.40 o 
   0  10   8       27.27       31.51      9.13 o 
   1  10   8     1448.33     1516.87     65.95 o 
   2  10   8      246.06      243.47     25.83 o 
   3  10   8      505.11      518.81     36.82 o 
   4  10   8      343.97      357.29     25.28 o 
   5  10   8        1.41        1.21      7.57 o 
   6  10   8      164.60      184.46     17.83 o 
   7  10   8      689.40      730.15     56.61 o 
   8  10   8      323.60      312.47     24.09 o 
  -9  11   8      139.80      109.78     13.70 o 
  -8  11   8      951.24     1008.48     29.54 o 
  -7  11   8      765.28      762.59     25.46 o 
  -6  11   8       40.22       17.12      9.90 o 
  -5  11   8      179.01      167.46     25.83 o 
  -4  11   8      543.92      500.93     26.74 o 
  -3  11   8      720.64      733.70     33.25 o 
  -2  11   8      271.29      302.27     20.01 o 
  -1  11   8      224.35      202.25     24.18 o 
   0  11   8        6.39        2.75      9.89 o 
   1  11   8      114.86      122.56     20.88 o 
   2  11   8      947.83      965.63     52.76 o 
   3  11   8      395.20      397.90     32.98 o 
   4  11   8      111.55      111.02     20.88 o 
   5  11   8      430.68      453.41     37.92 o 
   6  11   8     1314.54     1443.23     71.45 o 
  -6  12   8      253.46      244.53     21.11 o 
  -5  12   8       27.27       49.26     12.24 o 
  -4  12   8      584.99      568.28     39.02 o 
  -3  12   8       81.76       91.78     18.69 o 
  -2  12   8       41.87       40.12     14.84 o 
  -1  12   8       22.04       18.14     12.64 o 
   0  12   8       34.49       23.63     13.74 o 
   1  12   8      391.54      452.31     36.82 o 
   2  12   8       71.22       62.10     17.59 o 
   3  12   8       41.93       58.81     18.14 o 
   4  12   8       44.49       79.69     20.33 o 
  -2  13   8      169.91      122.01     21.43 o 
  -1  13   8      156.55       93.98     20.33 o 
   0  13   8       63.63       28.03     16.49 o 
 -15   1   9        0.43        3.30     14.29 o 
 -14   1   9        5.16        3.65      7.34 o 
 -13   1   9      912.65      900.60     31.91 o 
 -12   1   9     2587.69     2502.32     47.32 o 
 -11   1   9       45.24       36.72      6.54 o 
 -10   1   9      693.55      672.58     16.86 o 
  -9   1   9       67.24       76.29      3.96 o 
  -8   1   9     5623.15     5397.95     42.52 o 
  -7   1   9      399.21      419.28      6.17 o 
  -6   1   9     2937.59     2920.82     26.01 o 
  -5   1   9     3669.06     3641.67     32.34 o 
  -4   1   9      608.82      608.16      8.97 o 
  -3   1   9       14.47       10.57      2.03 o 
  -2   1   9        9.84        9.33      1.53 o 
  -1   1   9    13106.61    13835.91    128.25 o 
   0   1   9     3194.34     3296.59     36.65 o 
   1   1   9     1085.03     1109.19     14.65 o 
   2   1   9     3677.67     3557.37     39.22 o 
   3   1   9     9037.81     9360.66     88.60 o 
   4   1   9     5366.96     5031.60     66.73 o 
   5   1   9      998.28     1042.96     21.12 o 
   6   1   9     7475.37     7240.53    180.11 o 
   7   1   9      354.71      378.74     24.45 o 
   8   1   9       33.67       49.07     15.32 o 
   9   1   9      240.31      202.89     21.54 o 
  10   1   9        2.83        0.00     13.20 o 
  11   1   9       25.45       14.07     14.36 o 
  12   1   9       32.91       36.00     16.32 o 
  13   1   9      143.41      164.22     22.53 o 
 -15   2   9       63.19       68.16     15.35 o 
 -14   2   9      299.52      297.92     23.51 o 
 -13   2   9     2027.32     2013.31     61.00 o 
 -12   2   9      355.93      321.37     17.21 o 
 -11   2   9      527.80      568.07     18.91 o 
 -10   2   9     2053.85     2020.06     27.91 o 
  -9   2   9      708.64      697.04     11.81 o 
  -8   2   9        5.52        6.58      2.05 o 
  -7   2   9     3588.92     3591.04     33.26 o 
  -6   2   9     8875.71     9032.35     69.67 o 
  -5   2   9     1024.00     1063.47     14.05 o 
  -4   2   9       56.81       35.28      2.03 o 
  -3   2   9     1338.68     1459.95     16.92 o 
  -2   2   9     2637.92     2773.47     30.11 o 
  -1   2   9      908.44      953.06     13.92 o 
   0   2   9     2714.59     2651.21     34.75 o 
   1   2   9     5755.93     5679.86     56.53 o 
   2   2   9     2380.05     2409.81     29.46 o 
   3   2   9       19.90       21.02      2.52 o 
   4   2   9        3.20        0.17      1.40 o 
   5   2   9      967.89     1055.63     17.33 o 
   6   2   9      421.90      435.48     15.29 o 
   7   2   9       94.49       93.74      7.91 o 
   8   2   9     1649.20     1545.64     34.87 o 
   9   2   9     1536.73     1591.93    120.36 o 
  10   2   9      147.12      127.95     19.99 o 
  11   2   9      474.12      541.56     33.61 o 
  12   2   9      284.14      210.99     23.51 o 
 -15   3   9      150.41      123.04     46.17 o 
 -14   3   9      140.20      136.59     22.26 o 
 -13   3   9     1172.52     1154.08     44.26 o 
 -12   3   9      836.59      863.07     38.47 o 
 -11   3   9     3381.66     3441.01    106.07 o 
 -10   3   9     2740.70     2699.74     61.80 o 
  -9   3   9        0.65        2.21      2.53 o 
  -8   3   9     1089.22     1072.76     16.08 o 
  -7   3   9       29.87       25.76      2.37 o 
  -6   3   9     1761.91     1843.97     17.93 o 
  -5   3   9     1343.72     1416.84     13.72 o 
  -4   3   9    19276.24    19528.43    158.28 o 
  -3   3   9        8.82        1.39      1.97 o 
  -2   3   9    14323.11    14162.93    131.97 o 
  -1   3   9       65.88       80.45      4.65 o 
   0   3   9     1409.08     1434.64     17.83 o 
   1   3   9     2778.61     2822.40     34.66 o 
   2   3   9     1168.98     1066.31     15.75 o 
   3   3   9     6196.18     6053.73     60.60 o 
   4   3   9     5779.40     5933.58     60.26 o 
   5   3   9      659.59      620.50     10.85 o 
   6   3   9      584.63      575.42     19.00 o 
   7   3   9       69.26       67.48     13.46 o 
   8   3   9      584.27      540.39     30.19 o 
   9   3   9      520.56      572.98     32.64 o 
  10   3   9     1585.54     1728.61     58.65 o 
  11   3   9        1.86        0.00     14.38 o 
  12   3   9      280.70      202.55     23.16 o 
 -14   4   9      113.33       94.50     15.88 o 
 -13   4   9      612.38      609.59     31.75 o 
 -12   4   9      996.69      960.00     38.77 o 
 -11   4   9      849.17      829.06     35.17 o 
 -10   4   9      167.99      202.97     12.26 o 
  -9   4   9      104.85       96.35      7.65 o 
  -8   4   9     3331.65     3291.11     35.81 o 
  -7   4   9      305.99      300.49      6.25 o 
  -6   4   9      956.76      950.21     10.88 o 
  -5   4   9    10167.39     9659.95     73.63 o 
  -4   4   9      162.88      187.28      4.99 o 
  -3   4   9       25.30       25.81      2.65 o 
  -2   4   9      545.13      591.42     10.13 o 
  -1   4   9      564.85      502.46      9.78 o 
   0   4   9     2602.63     2361.34     26.47 o 
   1   4   9     1363.71     1387.57     18.18 o 
   2   4   9     5731.67     5871.05     60.77 o 
   3   4   9     3227.82     3253.50     40.91 o 
   4   4   9      132.18      157.43      5.55 o 
   5   4   9       20.71       22.80      3.39 o 
   6   4   9      381.85      409.76     10.74 o 
   7   4   9     1058.18      952.31     36.54 o 
   8   4   9        9.89        0.55     10.88 o 
   9   4   9      306.98      321.80     25.43 o 
  10   4   9      208.34      204.93     22.15 o 
  11   4   9      175.03      199.55     22.73 o 
  12   4   9        5.57        3.85     17.59 o 
 -14   5   9      128.45      126.98     17.92 o 
 -13   5   9      341.62      376.55     25.96 o 
 -12   5   9       92.11       67.98     13.06 o 
 -11   5   9       72.01       77.65     12.59 o 
 -10   5   9      750.63      790.68     32.24 o 
  -9   5   9     1983.82     1793.89     50.63 o 
  -8   5   9      367.26      399.71     19.91 o 
  -7   5   9       23.26       32.45      4.20 o 
  -6   5   9     1779.70     1775.00     21.14 o 
  -5   5   9        0.16        2.59      1.50 o 
  -4   5   9       25.86       32.85      2.68 o 
  -3   5   9     1329.69     1354.87     16.65 o 
  -2   5   9      364.75      398.80     13.71 o 
  -1   5   9      305.06      319.73      8.08 o 
   0   5   9     7625.17     7507.02     70.49 o 
   1   5   9      121.72      101.08      4.88 o 
   2   5   9       65.30       36.43      3.57 o 
   3   5   9      331.12      317.28      9.06 o 
   4   5   9      902.98      947.63     17.60 o 
   5   5   9      237.24      230.79      9.89 o 
   6   5   9      149.82      164.16      7.79 o 
   7   5   9      290.60      291.83     20.33 o 
   8   5   9      415.52      382.68     24.88 o 
   9   5   9       53.08       41.03     14.36 o 
  10   5   9        0.03        0.00     12.67 o 
  11   5   9        2.61       12.09     17.59 o 
 -13   6   9      263.07      280.51     23.50 o 
 -12   6   9      273.18      226.43     20.03 o 
 -11   6   9      103.58      108.52     15.39 o 
 -10   6   9      239.56      276.10     27.75 o 
  -9   6   9     2956.26     2857.51     70.66 o 
  -8   6   9        5.19       21.44      7.38 o 
  -7   6   9        2.45        2.11      3.07 o 
  -6   6   9      336.17      335.39     10.42 o 
  -5   6   9     2007.19     1879.92     24.77 o 
  -4   6   9      547.04      528.17     10.91 o 
  -3   6   9      789.14      825.37     12.96 o 
  -2   6   9      158.72      137.56      4.85 o 
  -1   6   9     1528.05     1490.09     19.83 o 
   0   6   9     2341.64     2294.87     27.08 o 
   1   6   9       25.76       37.40      4.93 o 
   2   6   9      187.23      163.12      8.65 o 
   3   6   9       25.65        7.50      3.09 o 
   4   6   9     1101.17     1093.26     31.25 o 
   5   6   9      482.49      449.46     18.73 o 
   6   6   9       97.32      109.18     10.84 o 
   7   6   9        2.78        4.15      3.62 o 
   8   6   9        2.74        0.00     16.76 o 
   9   6   9       75.23       65.95     21.43 o 
  10   6   9      243.62      245.67     33.53 o 
  11   6   9      140.21      155.53     28.58 o 
 -13   7   9        0.50        0.00     13.46 o 
 -12   7   9      181.17      136.90     17.17 o 
 -11   7   9      365.08      345.69     32.70 o 
 -10   7   9      272.66      239.41     18.74 o 
  -9   7   9      314.80      287.14     19.21 o 
  -8   7   9     1187.42     1191.18     38.29 o 
  -7   7   9      141.86      140.38      9.40 o 
  -6   7   9       11.65       19.21      3.31 o 
  -5   7   9     1011.88      982.56     15.62 o 
  -4   7   9      462.53      444.05     10.97 o 
  -3   7   9        0.05        0.00      2.59 o 
  -2   7   9     8458.32     8191.85     82.72 o 
  -1   7   9       53.25       70.57      7.99 o 
   0   7   9     4787.10     4802.08     52.72 o 
   1   7   9     2012.87     1988.20     28.60 o 
   2   7   9     2318.91     2354.46     36.32 o 
   3   7   9     1571.68     1558.48     31.17 o 
   4   7   9     5228.59     4963.39     85.59 o 
   5   7   9      754.15      724.67     23.89 o 
   6   7   9      213.83      222.97     15.58 o 
   7   7   9      545.36      494.94     27.35 o 
   8   7   9        1.76        3.85     14.29 o 
   9   7   9      586.56      536.95     43.97 o 
  10   7   9      261.00      267.10     33.53 o 
 -12   8   9      193.57      179.73     33.53 o 
 -11   8   9      230.92      198.66     18.74 o 
 -10   8   9      142.77      123.17     14.79 o 
  -9   8   9      628.46      634.24     28.22 o 
  -8   8   9      184.27      205.47     13.18 o 
  -7   8   9     1989.46     1988.78     48.92 o 
  -6   8   9        3.79        3.53      4.31 o 
  -5   8   9      623.75      570.08     18.56 o 
  -4   8   9      678.47      660.22     19.46 o 
  -3   8   9       99.93      116.63      8.62 o 
  -2   8   9        0.06        0.00      2.36 o 
  -1   8   9     3370.10     3331.97     45.71 o 
   0   8   9      511.66      474.01     11.40 o 
   1   8   9      493.08      464.01     11.56 o 
   2   8   9      616.58      614.81     17.98 o 
   3   8   9     1034.51     1019.10     24.15 o 
   4   8   9     1062.65     1025.20     28.92 o 
   5   8   9       19.41       29.74      9.69 o 
   6   8   9      201.75      209.49     18.14 o 
   7   8   9      545.62      547.41     28.93 o 
   8   8   9       81.52       86.61     14.75 o 
   9   8   9      852.67      882.09     56.06 o 
 -11   9   9      147.18      158.36     22.56 o 
 -10   9   9      237.80      254.51     24.88 o 
  -9   9   9      401.72      433.01     20.03 o 
  -8   9   9       48.32       44.42     13.19 o 
  -7   9   9      386.19      393.23     28.56 o 
  -6   9   9     1813.73     1835.25     39.00 o 
  -5   9   9       95.48       86.63     25.01 o 
  -4   9   9      886.22      980.10     42.32 o 
  -3   9   9      285.66      255.24     12.62 o 
  -2   9   9      192.49      214.85     11.55 o 
  -1   9   9      361.91      379.22     28.58 o 
   0   9   9      696.75      670.85     33.76 o 
   1   9   9      218.61      253.45     15.57 o 
   2   9   9      957.25     1008.54     32.13 o 
   3   9   9      685.39      691.94     29.08 o 
   4   9   9      763.11      727.07     30.85 o 
   5   9   9        6.25        0.00     10.72 o 
   6   9   9       71.23       78.56     13.40 o 
   7   9   9        4.97       18.10     10.47 o 
   8   9   9       36.69       41.09     12.52 o 
 -10  10   9      563.09      583.82     24.32 o 
  -9  10   9       82.45       94.51     16.58 o 
  -8  10   9        2.27        0.00      5.10 o 
  -7  10   9       90.99      105.75      9.39 o 
  -6  10   9      140.67      147.41     16.43 o 
  -5  10   9       72.08       63.78     12.36 o 
  -4  10   9      357.85      385.29     61.28 o 
  -3  10   9       34.68       34.07     10.10 o 
  -2  10   9      143.86      125.05     14.18 o 
  -1  10   9      872.60      862.73     33.18 o 
   0  10   9     1356.86     1371.84     36.09 o 
   1  10   9       15.89        2.75     10.99 o 
   2  10   9      352.74      330.85     30.78 o 
   3  10   9      169.03      171.47     23.63 o 
   4  10   9      299.01      337.38     21.50 o 
   5  10   9      100.98      106.91     14.18 o 
   6  10   9       13.14        3.59      8.69 o 
   7  10   9      264.04      292.87     22.84 o 
  -8  11   9      268.75      268.77     21.51 o 
  -7  11   9        8.70        6.05      9.62 o 
  -6  11   9       18.17       29.97     10.64 o 
  -5  11   9       38.92       47.53     11.88 o 
  -4  11   9       58.81       59.99     12.42 o 
  -3  11   9       96.35       79.88     12.91 o 
  -2  11   9      524.34      557.91     27.58 o 
  -1  11   9       66.22       39.57     14.84 o 
   0  11   9       13.42        0.00     10.44 o 
   1  11   9        6.56       24.18     13.19 o 
   2  11   9       67.06       75.84     18.14 o 
   3  11   9       81.75      139.60     23.08 o 
   4  11   9       97.30      103.87     21.43 o 
   5  11   9        0.23       21.43     13.74 o 
   6  11   9       10.99        3.85     13.74 o 
  -6  12   9      602.00      578.82     56.06 o 
  -5  12   9       76.39       69.68     13.79 o 
  -4  12   9       50.30       32.98     15.39 o 
  -3  12   9      786.47      832.08     49.46 o 
  -2  12   9       12.09        1.65     10.44 o 
  -1  12   9      193.20      249.51     28.58 o 
   0  12   9      222.93      213.79     26.38 o 
   1  12   9       23.40       37.92     14.84 o 
   2  12   9      135.03      167.08     25.28 o 
   3  12   9      168.63      163.23     24.73 o 
 -15   0  10      134.20      163.78     26.38 o 
 -14   0  10        0.25        0.00     10.44 o 
 -13   0  10      529.48      486.53     31.05 o 
 -12   0  10       11.96        0.00      8.79 o 
 -11   0  10      339.08      304.06     19.77 o 
 -10   0  10      721.81      792.29     39.57 o 
  -9   0  10     3494.88     3654.22     54.83 o 
  -8   0  10        1.32        3.61      2.32 o 
  -7   0  10    21788.95    20499.39    203.14 o 
  -6   0  10      463.05      459.95     10.67 o 
  -5   0  10    17929.13    17282.86    209.70 o 
  -4   0  10     1925.70     1956.24     35.76 o 
  -3   0  10    13044.76    13581.57    192.53 o 
  -2   0  10      755.29      704.72     17.70 o 
  -1   0  10    19603.13    20888.68    293.17 o 
   0   0  10    13498.26    13430.97    192.26 o 
   1   0  10     2742.57     2977.67     60.46 o 
   2   0  10     2597.82     2618.77     59.08 o 
   3   0  10      210.35      266.92     10.02 o 
   4   0  10       88.67      110.09      7.19 o 
   5   0  10     2547.23     2578.68     79.69 o 
   6   0  10        7.23        0.00      6.60 o 
   7   0  10     1693.14     1626.71     88.48 o 
   8   0  10      153.93       69.25     23.08 o 
   9   0  10     1933.85     1831.79     86.29 o 
  10   0  10       35.55        2.75     20.33 o 
  11   0  10      277.41      220.39     36.27 o 
  12   0  10      173.64      129.15     30.78 o 
 -15   1  10       14.26       32.43     17.59 o 
 -14   1  10      224.24      215.73     20.60 o 
 -13   1  10       47.14       51.91      9.71 o 
 -12   1  10        4.01        5.02      5.95 o 
 -11   1  10        0.10        0.00      4.51 o 
 -10   1  10       15.88       11.37      4.03 o 
  -9   1  10       18.35       18.15      3.39 o 
  -8   1  10      178.09      202.65      5.91 o 
  -7   1  10     3935.50     4002.18     36.24 o 
  -6   1  10     3404.16     3466.63     31.85 o 
  -5   1  10      184.78      152.21      4.23 o 
  -4   1  10      320.76      315.16      6.20 o 
  -3   1  10        0.03        4.04      1.23 o 
  -2   1  10      173.88      142.23      4.23 o 
  -1   1  10     2703.52     2572.05     25.73 o 
   0   1  10    14970.14    14793.66    147.56 o 
   1   1  10      898.92      973.65     14.17 o 
   2   1  10     1596.16     1692.56     21.70 o 
   3   1  10     1820.38     1871.54     22.58 o 
   4   1  10      171.20      185.17      7.00 o 
   5   1  10      742.25      654.20     19.85 o 
   6   1  10     6062.18     5646.63    119.46 o 
   7   1  10       83.43      137.83     17.09 o 
   8   1  10      820.10      813.11     70.35 o 
   9   1  10      465.33      422.48     29.71 o 
  10   1  10        4.17        0.00     12.98 o 
  11   1  10      134.09      102.96     20.20 o 
  12   1  10      522.84      628.42     57.43 o 
 -15   2  10       23.95       22.09     10.95 o 
 -14   2  10       15.47        7.96     10.08 o 
 -13   2  10        0.56        0.00      8.55 o 
 -12   2  10      627.90      582.15     22.89 o 
 -11   2  10      856.92      866.62     48.07 o 
 -10   2  10      122.05      111.67      6.75 o 
  -9   2  10      132.36      143.09      6.91 o 
  -8   2  10      280.07      275.83      6.69 o 
  -7   2  10     1516.16     1517.94     17.46 o 
  -6   2  10     7711.47     7706.22     63.48 o 
  -5   2  10     1197.74     1189.80     13.72 o 
  -4   2  10    20125.68    20131.24    162.77 o 
  -3   2  10     2544.63     2678.85     25.74 o 
  -2   2  10       51.09       58.34      3.01 o 
  -1   2  10      174.17      187.77      8.72 o 
   0   2  10      992.86      905.17     16.04 o 
   1   2  10    14814.10    14917.94    149.80 o 
   2   2  10     1067.92     1161.67     19.09 o 
   3   2  10     2607.62     2577.00     26.60 o 
   4   2  10       15.47        7.42      1.50 o 
   5   2  10      231.20      228.04      8.42 o 
   6   2  10      206.00      203.37     16.32 o 
   7   2  10      445.24      478.86     15.65 o 
   8   2  10        0.77       10.40     12.52 o 
   9   2  10     1602.40     1643.31     56.70 o 
  10   2  10      275.50      172.07     22.93 o 
  11   2  10      147.48       82.80     19.23 o 
  12   2  10      413.77      412.71     32.02 o 
 -15   3  10      101.97       88.22     16.70 o 
 -14   3  10       50.05       72.15     14.38 o 
 -13   3  10        3.78        0.00      8.05 o 
 -12   3  10       35.39       64.97     12.59 o 
 -11   3  10       38.14       21.85      9.47 o 
 -10   3  10      749.72      736.98     23.63 o 
  -9   3  10       58.21       50.77      4.43 o 
  -8   3  10     1808.78     1764.48     20.13 o 
  -7   3  10     1310.61     1156.77     14.48 o 
  -6   3  10        0.46        1.54      1.76 o 
  -5   3  10      885.25      899.98     10.93 o 
  -4   3  10      367.49      354.28     10.23 o 
  -3   3  10     3406.57     3133.60     30.64 o 
  -2   3  10      580.74      601.82     11.51 o 
  -1   3  10      536.26      526.66     12.46 o 
   0   3  10     6649.77     6336.92     59.93 o 
   1   3  10      105.36      180.17      6.62 o 
   2   3  10      551.69      478.84      9.95 o 
   3   3  10     1271.76     1342.64     20.46 o 
   4   3  10      125.80      110.67      7.32 o 
   5   3  10      640.04      687.82     13.74 o 
   6   3  10     2170.26     2298.40     46.01 o 
   7   3  10      173.36      207.80     18.74 o 
   8   3  10       80.50       50.91     14.52 o 
   9   3  10      114.05      128.69     19.38 o 
  10   3  10      223.86      254.10     24.45 o 
  11   3  10       49.70       43.21     16.90 o 
  12   3  10       89.15       76.75     44.79 o 
 -14   4  10      254.38      242.06     21.89 o 
 -13   4  10       15.61       20.16     10.68 o 
 -12   4  10      459.42      438.62     26.29 o 
 -11   4  10      678.66      704.40     44.79 o 
 -10   4  10      736.93      739.58     31.37 o 
  -9   4  10        0.05        0.00      5.44 o 
  -8   4  10       29.34       45.97      6.98 o 
  -7   4  10      368.36      383.16      8.63 o 
  -6   4  10     7352.46     7338.38     55.31 o 
  -5   4  10     3227.94     3165.29     27.70 o 
  -4   4  10     9845.51    10406.99     88.54 o 
  -3   4  10      231.84      214.48      6.07 o 
  -2   4  10      299.55      280.68      7.33 o 
  -1   4  10      544.70      444.44      9.02 o 
   0   4  10      189.34      184.40      5.98 o 
   1   4  10     3012.25     2863.22     31.76 o 
   2   4  10      344.43      340.71      8.99 o 
   3   4  10       16.86       19.40      3.35 o 
   4   4  10     3881.12     3730.11     45.84 o 
   5   4  10     1656.57     1657.44     34.99 o 
   6   4  10     3190.94     3146.06     76.75 o 
   7   4  10     1236.11     1200.20     42.56 o 
   8   4  10       10.67       32.23     13.14 o 
   9   4  10      546.72      472.82     30.19 o 
  10   4  10     1346.27     1472.03     54.40 o 
  11   4  10      136.41      207.67     24.66 o 
 -14   5  10      136.59      148.73     19.16 o 
 -13   5  10       66.49       91.28     15.26 o 
 -12   5  10      411.34      369.62     36.55 o 
 -11   5  10       66.76       94.55     13.60 o 
 -10   5  10      102.16      106.53     13.60 o 
  -9   5  10      577.22      596.20     26.76 o 
  -8   5  10      590.84      612.91     21.35 o 
  -7   5  10      155.56      174.61      9.42 o 
  -6   5  10      684.83      611.21     11.58 o 
  -5   5  10        0.15        2.93      1.82 o 
  -4   5  10      171.21      189.13      6.29 o 
  -3   5  10     6090.83     6183.31     59.47 o 
  -2   5  10        0.38        5.86      2.38 o 
  -1   5  10     9596.06     9709.50     94.70 o 
   0   5  10     2456.60     2483.19     28.72 o 
   1   5  10       88.50       75.91      5.58 o 
   2   5  10     4153.03     3994.15     43.44 o 
   3   5  10       44.72       38.87      4.66 o 
   4   5  10     3689.01     3566.98     68.30 o 
   5   5  10     1341.28     1348.03     34.69 o 
   6   5  10     1793.28     1977.03     39.18 o 
   7   5  10       26.11       13.26      9.90 o 
   8   5  10      168.94      218.76     20.66 o 
   9   5  10      295.12      190.68     34.07 o 
  10   5  10      429.20      471.95     61.00 o 
  11   5  10       17.86        1.10     16.49 o 
 -13   6  10      531.85      541.99     56.88 o 
 -12   6  10       24.97        7.49      8.52 o 
 -11   6  10      603.14      621.62     30.34 o 
 -10   6  10      362.26      337.76     21.50 o 
  -9   6  10     1803.72     1708.63     49.98 o 
  -8   6  10      443.92      431.88     17.87 o 
  -7   6  10     4533.21     4413.92     77.60 o 
  -6   6  10       35.25       33.32      4.09 o 
  -5   6  10     3196.43     3215.07     37.46 o 
  -4   6  10       16.89       12.67      3.21 o 
  -3   6  10     3604.42     3601.95     37.99 o 
  -2   6  10      281.85      270.86     10.55 o 
  -1   6  10     5543.55     5358.82     56.76 o 
   0   6  10      938.44      935.45     15.23 o 
   1   6  10     1713.59     1680.58     22.39 o 
   2   6  10      142.35      145.41      7.32 o 
   3   6  10      757.79      756.20     25.83 o 
   4   6  10     1773.17     1645.44     39.16 o 
   5   6  10     1412.31     1375.28     35.38 o 
   6   6  10       20.34       25.22      9.34 o 
   7   6  10      159.34      184.75     17.42 o 
   8   6  10        2.43       12.10     11.64 o 
   9   6  10     1510.83     1578.43     78.59 o 
  10   6  10       79.86      117.61     26.38 o 
  11   6  10      107.22      142.34     28.03 o 
 -13   7  10      388.52      436.07     28.51 o 
 -12   7  10       20.77       23.63     10.47 o 
 -11   7  10      174.35      217.58     35.17 o 
 -10   7  10      233.41      220.89     18.22 o 
  -9   7  10      247.14      216.52     16.90 o 
  -8   7  10       66.03       60.43      9.65 o 
  -7   7  10     1163.07     1125.97     21.34 o 
  -6   7  10      337.19      331.63     17.33 o 
  -5   7  10     1898.44     1851.78     30.60 o 
  -4   7  10      710.68      703.81     14.91 o 
  -3   7  10     1244.08     1185.34     20.66 o 
  -2   7  10     1778.86     1776.06     26.34 o 
  -1   7  10        0.02        1.37      3.15 o 
   0   7  10     4320.23     4242.01     48.42 o 
   1   7  10     1424.94     1401.94     30.70 o 
   2   7  10      453.52      403.83     21.66 o 
   3   7  10      292.89      265.73     12.52 o 
   4   7  10        4.30        7.17      6.16 o 
   5   7  10      127.20      133.84     11.75 o 
   6   7  10      838.18      878.97     32.73 o 
   7   7  10       11.11       27.48     18.14 o 
   8   7  10      848.68      891.44     56.06 o 
   9   7  10        8.31        0.00     15.94 o 
  10   7  10       18.84       10.99     17.04 o 
 -12   8  10      253.83      256.45     21.85 o 
 -11   8  10       32.19       22.69      9.56 o 
 -10   8  10        9.42        9.28      7.82 o 
  -9   8  10        0.97        5.99      5.77 o 
  -8   8  10       45.33       68.07     15.27 o 
  -7   8  10       45.07       39.57      6.88 o 
  -6   8  10      458.83      404.22     19.75 o 
  -5   8  10       69.72       44.99     13.74 o 
  -4   8  10      180.27      217.84      9.36 o 
  -3   8  10      300.10      281.21      9.27 o 
  -2   8  10      361.17      342.31     12.45 o 
  -1   8  10      572.80      583.39     17.66 o 
   0   8  10      908.72      865.08     22.33 o 
   1   8  10        2.98        3.17      4.79 o 
   2   8  10       97.51       99.41      8.60 o 
   3   8  10      751.94      735.34     20.85 o 
   4   8  10      867.00      861.82     26.95 o 
   5   8  10       80.80       94.67     13.97 o 
   6   8  10       12.33        5.95      8.83 o 
   7   8  10       33.09       37.34     12.59 o 
   8   8  10      125.36      125.86     25.83 o 
   9   8  10      157.13      170.92     29.13 o 
 -11   9  10      124.86      141.30     13.93 o 
 -10   9  10     1076.07     1124.85     40.33 o 
  -9   9  10      104.43      126.65     11.73 o 
  -8   9  10      258.36      279.67     15.26 o 
  -7   9  10      305.48      344.16     18.03 o 
  -6   9  10       84.89      111.62     14.93 o 
  -5   9  10      230.07      205.28     20.06 o 
  -4   9  10        1.17        0.00      6.73 o 
  -3   9  10     1590.50     1571.19     48.76 o 
  -2   9  10      546.86      501.10     20.73 o 
  -1   9  10        2.37        0.68      8.24 o 
   0   9  10     1961.57     1983.81     45.53 o 
   1   9  10      200.69      234.26     14.22 o 
   2   9  10       90.87       82.73      8.25 o 
   3   9  10      893.59      903.01     39.57 o 
   4   9  10       54.31       35.98     10.64 o 
   5   9  10       70.23       46.15     14.84 o 
   6   9  10     1495.68     1587.65     51.87 o 
   7   9  10        0.02        0.00      9.90 o 
   8   9  10      239.39      246.22     32.43 o 
 -10  10  10      135.63      134.79     13.08 o 
  -9  10  10        0.02        0.00      5.80 o 
  -8  10  10      203.32      204.12     13.65 o 
  -7  10  10      651.65      679.37     20.84 o 
  -6  10  10      124.82      126.04     16.04 o 
  -5  10  10      531.67      539.25     28.95 o 
  -4  10  10       13.70        0.00      6.73 o 
  -3  10  10        2.15        0.00      6.96 o 
  -2  10  10      596.59      579.27     27.59 o 
  -1  10  10       21.21       22.70      9.13 o 
   0  10  10       20.27       16.53      7.02 o 
   1  10  10      362.81      420.44     34.07 o 
   2  10  10      329.00      318.76     31.33 o 
   3  10  10       13.89       28.58     14.84 o 
   4  10  10     1014.22     1074.45     58.26 o 
   5  10  10       53.96       58.83     12.63 o 
   6  10  10      451.86      491.43     28.17 o 
   7  10  10      234.28      291.77     23.70 o 
  -8  11  10       73.61      107.54     11.57 o 
  -7  11  10        9.16        0.00      8.44 o 
  -6  11  10        9.32        0.55      9.11 o 
  -5  11  10        0.94        0.00      7.57 o 
  -4  11  10       20.51       20.59      9.86 o 
  -3  11  10      331.96      314.14     28.30 o 
  -2  11  10       41.89       44.84     11.03 o 
  -1  11  10      153.21      120.36     21.43 o 
   0  11  10       50.70       35.72     15.39 o 
   1  11  10       32.43       45.62     16.49 o 
   2  11  10      389.31      369.33     34.07 o 
   3  11  10        7.26        0.00     10.44 o 
   4  11  10       39.40       38.47     17.04 o 
   5  11  10      455.68      563.33     43.42 o 
  -5  12  10       32.08       21.23     11.34 o 
  -4  12  10        0.16        0.00      9.89 o 
  -3  12  10      514.58      522.66     40.12 o 
  -2  12  10        6.47        1.10     11.54 o 
  -1  12  10       18.01        5.50     12.09 o 
   0  12  10       51.33       59.36     18.14 o 
   1  12  10        0.72        3.85     12.64 o 
   2  12  10       12.37        3.85     12.64 o 
 -15   1  11      274.28      270.56     33.80 o 
 -14   1  11      903.21      949.03     80.24 o 
 -13   1  11      245.04      271.26     17.13 o 
 -12   1  11       84.82       82.48      9.29 o 
 -11   1  11     2100.17     2173.50     42.55 o 
 -10   1  11     1267.56     1290.05     25.42 o 
  -9   1  11     3129.80     2995.17     39.74 o 
  -8   1  11        2.56        1.32      2.78 o 
  -7   1  11     1162.51     1092.52     15.78 o 
  -6   1  11      909.59      880.49     13.29 o 
  -5   1  11     6984.11     6745.26     62.11 o 
  -4   1  11      270.12      272.70      5.68 o 
  -3   1  11       31.82       66.24      3.32 o 
  -2   1  11     2867.55     2769.59     27.22 o 
  -1   1  11       61.50       67.10      3.70 o 
   0   1  11     4265.75     4457.71     49.20 o 
   1   1  11     2335.95     2452.67     29.85 o 
   2   1  11    10806.47    11112.74    112.87 o 
   3   1  11     1341.55     1361.76     35.35 o 
   4   1  11      554.49      558.24     17.69 o 
   5   1  11      162.69      153.06     14.96 o 
   6   1  11       73.25       48.28     11.81 o 
   7   1  11     3403.40     3258.92     82.85 o 
   8   1  11      113.37      120.10     23.91 o 
   9   1  11      528.08      554.48     53.86 o 
  10   1  11      365.59      350.85     29.53 o 
  11   1  11       40.25       11.04     16.10 o 
  12   1  11        5.24        0.00     16.10 o 
 -15   2  11        4.43        7.29     10.86 o 
 -14   2  11       63.28       59.44     14.56 o 
 -13   2  11      243.38      193.84     19.23 o 
 -12   2  11       90.46      117.52     19.51 o 
 -11   2  11     1012.83      998.52     26.25 o 
 -10   2  11     1979.11     1930.36     40.36 o 
  -9   2  11     1925.84     1867.00     31.43 o 
  -8   2  11     2096.46     2037.35     23.62 o 
  -7   2  11      187.66      181.77      5.73 o 
  -6   2  11     5542.60     5584.22     50.43 o 
  -5   2  11      119.33      125.43      5.61 o 
  -4   2  11    10743.30    10887.11     91.06 o 
  -3   2  11     5527.47     5575.20     61.97 o 
  -2   2  11      299.85      326.00      7.25 o 
  -1   2  11      733.50      824.00     13.37 o 
   0   2  11     1634.01     1652.14     20.94 o 
   1   2  11       47.99       29.29      3.28 o 
   2   2  11      114.57      140.42      5.23 o 
   3   2  11     1063.24      951.17     12.47 o 
   4   2  11      248.14      225.51      6.34 o 
   5   2  11       32.53       38.44     17.09 o 
   6   2  11      453.52      388.75     23.32 o 
   7   2  11      215.50      188.98     28.03 o 
   8   2  11        1.91        4.35     12.52 o 
   9   2  11      121.34      153.74     28.85 o 
  10   2  11      397.84      440.48     44.52 o 
  11   2  11       24.77       30.78     17.49 o 
  12   2  11      502.51      523.17     36.33 o 
 -14   3  11      156.49      129.84     17.10 o 
 -13   3  11     1004.20      916.73     39.33 o 
 -12   3  11        0.03        2.99      7.96 o 
 -11   3  11      265.80      237.21     19.51 o 
 -10   3  11      921.37      861.19     22.69 o 
  -9   3  11       36.39       43.32      4.38 o 
  -8   3  11     1794.05     1778.70     24.78 o 
  -7   3  11     1542.58     1532.44     19.88 o 
  -6   3  11     5616.86     5749.13     49.43 o 
  -5   3  11     5817.89     5822.70     49.28 o 
  -4   3  11     2697.13     2719.43     28.85 o 
  -3   3  11     2012.29     2042.79     23.34 o 
  -2   3  11     1897.62     1825.61     25.49 o 
  -1   3  11     2727.34     2640.98     29.18 o 
   0   3  11      223.49      224.70      6.49 o 
   1   3  11    13771.61    14059.36    143.71 o 
   2   3  11     2077.38     2087.18     26.12 o 
   3   3  11    10409.35    10279.99    117.87 o 
   4   3  11       42.16       52.76      5.17 o 
   5   3  11     2988.06     2826.79     43.25 o 
   6   3  11     1458.20     1559.46     36.72 o 
   7   3  11      225.59      245.28     30.78 o 
   8   3  11      737.01      711.15     37.92 o 
   9   3  11       50.30       74.45     17.26 o 
  10   3  11      152.57      200.05     23.94 o 
  11   3  11      653.92      702.91     41.00 o 
 -14   4  11      270.80      272.34     23.91 o 
 -13   4  11      473.20      477.18     53.59 o 
 -12   4  11      746.41      736.19     33.87 o 
 -11   4  11      171.06      175.59     16.89 o 
 -10   4  11     2961.14     2777.84     71.08 o 
  -9   4  11      394.20      421.82     29.68 o 
  -8   4  11      732.16      741.29     47.91 o 
  -7   4  11       74.07       72.73      4.33 o 
  -6   4  11        3.17        5.87      2.17 o 
  -5   4  11     2892.83     2774.24     28.17 o 
  -4   4  11     2023.58     1917.62     23.19 o 
  -3   4  11     1641.05     1521.44     19.59 o 
  -2   4  11     4009.39     3910.27     42.69 o 
  -1   4  11       35.12       49.57      3.66 o 
   0   4  11      368.73      286.22      7.62 o 
   1   4  11       20.38       17.04      3.02 o 
   2   4  11     1372.24     1392.48     20.69 o 
   3   4  11     2890.48     2808.31     45.00 o 
   4   4  11       91.52       90.71      8.66 o 
   5   4  11       37.92       41.79      6.68 o 
   6   4  11     1696.31     1733.84     52.66 o 
   7   4  11       19.98       18.04     12.64 o 
   8   4  11       14.70       27.72     20.88 o 
   9   4  11      393.14      423.05     29.73 o 
  10   4  11      162.92      150.14     21.18 o 
  11   4  11        1.50        0.00     13.34 o 
 -14   5  11      169.68      210.24     21.60 o 
 -13   5  11      195.75      200.46     19.94 o 
 -12   5  11        9.51       10.86      8.83 o 
 -11   5  11       24.29       28.97      9.86 o 
 -10   5  11      455.80      411.70     28.85 o 
  -9   5  11       49.95       50.06     10.30 o 
  -8   5  11      308.61      267.60     17.42 o 
  -7   5  11        0.01        0.00      4.28 o 
  -6   5  11      867.33      799.56     17.18 o 
  -5   5  11       97.68      114.09      5.18 o 
  -4   5  11        6.49        6.85      2.47 o 
  -3   5  11        6.33        0.88      2.19 o 
  -2   5  11      507.18      512.33     11.48 o 
  -1   5  11      669.97      700.60     12.59 o 
   0   5  11     2521.29     2537.01     31.59 o 
   1   5  11      114.83      105.90      5.40 o 
   2   5  11     2199.19     2080.53     30.05 o 
   3   5  11        3.01        0.00      5.39 o 
   4   5  11       20.34       17.48      7.12 o 
   5   5  11       26.42       20.77      9.61 o 
   6   5  11      371.87      373.79     13.12 o 
   7   5  11     1227.36     1250.68     44.62 o 
   8   5  11      365.20      393.40     26.91 o 
   9   5  11       85.38      136.55     19.77 o 
  10   5  11        0.53        0.00     14.15 o 
  11   5  11       42.59       46.72     24.18 o 
 -13   6  11      210.69      189.65     19.93 o 
 -12   6  11       23.81       33.19     11.07 o 
 -11   6  11       28.38       25.39      9.47 o 
 -10   6  11     1307.20     1290.87     43.54 o 
  -9   6  11       43.13       54.15     10.41 o 
  -8   6  11       89.98      108.43     20.12 o 
  -7   6  11      749.97      679.28     22.22 o 
  -6   6  11       10.72       14.64      4.70 o 
  -5   6  11      833.62      836.91     29.83 o 
  -4   6  11     1613.22     1625.14     28.27 o 
  -3   6  11     2831.44     2790.02     33.88 o 
  -2   6  11       60.23       67.57      4.57 o 
  -1   6  11     5738.78     5743.32     57.34 o 
   0   6  11       91.85      117.98      5.89 o 
   1   6  11     1477.22     1411.45     24.12 o 
   2   6  11      670.09      640.43     16.60 o 
   3   6  11      888.31      865.14     22.41 o 
   4   6  11      971.46      907.32     28.12 o 
   5   6  11      293.32      248.11     19.10 o 
   6   6  11     1257.12     1261.77     43.43 o 
   7   6  11       84.99       89.62     14.39 o 
   8   6  11       11.54        5.49     11.73 o 
   9   6  11      189.31      170.92     31.33 o 
  10   6  11       31.75       45.62     23.08 o 
 -12   7  11      330.33      389.84     25.75 o 
 -11   7  11     1251.72     1362.71     47.12 o 
 -10   7  11     1785.45     1752.23     53.20 o 
  -9   7  11        4.13        5.04      6.71 o 
  -8   7  11     1646.37     1597.27     46.47 o 
  -7   7  11      106.74      100.97      8.62 o 
  -6   7  11      927.28      956.11     31.60 o 
  -5   7  11     1171.25     1136.07     32.95 o 
  -4   7  11      354.18      340.22     17.43 o 
  -3   7  11      233.12      214.81     14.13 o 
  -2   7  11      231.45      220.40     14.60 o 
  -1   7  11        1.61        5.03      4.68 o 
   0   7  11      513.54      477.53     17.00 o 
   1   7  11     2088.80     2020.83     40.14 o 
   2   7  11      143.73      129.04     12.45 o 
   3   7  11        3.83        4.27      5.32 o 
   4   7  11      405.64      432.43     19.52 o 
   5   7  11       33.38       23.77      7.79 o 
   6   7  11       55.98       74.01     12.90 o 
   7   7  11     1048.37     1044.77     61.55 o 
   8   7  11      156.66      135.75     28.03 o 
   9   7  11      332.60      335.80     39.02 o 
 -12   8  11      134.16      162.82     18.22 o 
 -11   8  11      145.13      160.16     25.01 o 
 -10   8  11        5.77        0.00      6.91 o 
  -9   8  11     1463.65     1474.68     38.98 o 
  -8   8  11      123.96       99.61     13.50 o 
  -7   8  11      162.91      161.36     11.22 o 
  -6   8  11      248.88      236.67     19.43 o 
  -5   8  11       10.74       24.16      5.04 o 
  -4   8  11     1067.52     1037.18     38.65 o 
  -3   8  11      717.88      730.07     31.08 o 
  -2   8  11      149.34      140.87     14.57 o 
  -1   8  11     1434.86     1409.13     36.98 o 
   0   8  11      103.59       97.00      9.04 o 
   1   8  11       37.40       40.00      6.97 o 
   2   8  11      350.05      284.86     13.56 o 
   3   8  11       25.51       26.87      6.37 o 
   4   8  11       74.70       62.30      9.69 o 
   5   8  11       19.84       11.92     12.09 o 
   6   8  11        4.97        5.21      9.69 o 
   7   8  11       50.96       18.14     18.14 o 
   8   8  11      351.25      386.91     39.57 o 
 -11   9  11        5.67        0.00      6.43 o 
 -10   9  11       20.96       21.93      9.70 o 
  -9   9  11       22.86       33.31      7.94 o 
  -8   9  11       86.76      121.48     10.86 o 
  -7   9  11      131.17      156.95      9.92 o 
  -6   9  11      280.37      240.00     22.81 o 
  -5   9  11      480.75      483.45     26.81 o 
  -4   9  11      277.88      276.63     41.49 o 
  -3   9  11      347.47      342.81     22.53 o 
  -2   9  11      308.88      346.21     21.75 o 
  -1   9  11     1051.66      984.23     30.69 o 
   0   9  11      254.27      278.99     17.18 o 
   1   9  11      646.29      636.46     23.58 o 
   2   9  11       66.86       60.85     12.01 o 
   3   9  11      106.89      108.19     14.38 o 
   4   9  11        0.35        0.00      7.39 o 
   5   9  11      255.85      287.31     21.95 o 
   6   9  11      436.51      447.45     27.01 o 
   7   9  11      233.67      275.89     33.53 o 
  -9  10  11      300.08      288.30     32.07 o 
  -8  10  11      824.20      901.91     26.14 o 
  -7  10  11       61.06       50.82     17.31 o 
  -6  10  11       92.10       69.12     13.60 o 
  -5  10  11       21.34       30.90     10.30 o 
  -4  10  11      280.88      293.50     58.81 o 
  -3  10  11        0.14        0.00      6.73 o 
  -2  10  11        2.00        1.62      7.57 o 
  -1  10  11       21.70       15.00      7.40 o 
   0  10  11        0.09        0.00      5.92 o 
   1  10  11       15.69       14.29     12.09 o 
   2  10  11       99.30       82.44     19.24 o 
   3  10  11      475.88      388.56     35.72 o 
   4  10  11      321.72      286.89     32.43 o 
   5  10  11      169.35      197.30     19.60 o 
   6  10  11      420.84      432.24     27.40 o 
  -7  11  11       64.14       45.85     15.66 o 
  -6  11  11        6.04        0.00      8.74 o 
  -5  11  11      349.89      361.48     59.63 o 
  -4  11  11        2.60        0.00      7.66 o 
  -3  11  11       91.09       58.52     12.59 o 
  -2  11  11      236.94      263.90     32.70 o 
  -1  11  11        0.51        0.00     10.44 o 
   0  11  11       72.58       65.95     19.24 o 
   1  11  11      267.98      336.35     33.53 o 
   2  11  11        9.37        0.00     13.74 o 
   3  11  11       23.00       24.73     15.39 o 
   4  11  11      223.06      277.54     31.88 o 
  -4  12  11      735.52      834.70     41.49 o 
  -3  12  11      401.04      445.17     37.92 o 
  -2  12  11       68.90       91.78     21.43 o 
  -1  12  11      197.35      192.91     26.38 o 
   0  12  11       69.06       12.09     14.29 o 
   1  12  11       40.81       40.67     18.14 o 
 -15   0  12       43.36       31.33     17.59 o 
 -14   0  12       66.10       85.20     21.71 o 
 -13   0  12      792.66      806.59     47.54 o 
 -12   0  12       48.15       55.19     12.03 o 
 -11   0  12       21.85       17.25     12.64 o 
 -10   0  12      830.56      717.81     30.12 o 
  -9   0  12      449.06      474.72     14.05 o 
  -8   0  12     2079.69     2096.13     35.02 o 
  -7   0  12     6374.84     6054.83     81.48 o 
  -6   0  12        8.41        9.22      5.15 o 
  -5   0  12     1755.38     1713.16     34.33 o 
  -4   0  12      311.94      397.08     12.61 o 
  -3   0  12     1169.63     1161.82     22.61 o 
  -2   0  12     9373.59     8584.34    129.27 o 
  -1   0  12    12722.21    13022.03    189.04 o 
   0   0  12    12370.18    11629.64    170.22 o 
   1   0  12     6544.61     7087.67    164.60 o 
   2   0  12     5300.56     5789.91    167.35 o 
   3   0  12       55.00       57.71     13.19 o 
   4   0  12     2628.45     2583.63     89.58 o 
   5   0  12        3.75        0.00      8.24 o 
   6   0  12     1928.48     1772.98     75.29 o 
   7   0  12       40.15       61.55     20.33 o 
   8   0  12      718.85      762.28     55.51 o 
   9   0  12     1020.45     1065.66     68.70 o 
  10   0  12      511.20      453.96     47.26 o 
  11   0  12        0.19        0.00     23.08 o 
 -15   1  12      204.04      216.43     21.99 o 
 -14   1  12      306.98      295.29     24.09 o 
 -13   1  12      242.53      240.04     22.77 o 
 -12   1  12      491.05      462.06     18.40 o 
 -11   1  12      139.28      141.36     10.92 o 
 -10   1  12        6.01        4.63      5.24 o 
  -9   1  12       24.91       26.62      4.76 o 
  -8   1  12      541.81      593.55     12.35 o 
  -7   1  12      107.99      117.64      5.83 o 
  -6   1  12        7.91        6.87      2.69 o 
  -5   1  12      169.27      220.84      5.55 o 
  -4   1  12     2858.86     2920.43     30.04 o 
  -3   1  12      713.82      686.88     13.12 o 
  -2   1  12        3.73        6.11      2.21 o 
  -1   1  12       15.63        7.09      2.43 o 
   0   1  12      217.90      182.99      9.07 o 
   1   1  12     3653.82     3469.79     40.57 o 
   2   1  12     1691.00     1762.40     30.82 o 
   3   1  12     3899.63     3884.14     55.49 o 
   4   1  12        1.29        0.07      7.69 o 
   5   1  12      933.30      988.19     47.26 o 
   6   1  12       20.37       15.35     10.01 o 
   7   1  12     1946.10     1836.75     57.98 o 
   8   1  12      110.13       61.24     22.81 o 
   9   1  12     1874.12     1685.98     60.62 o 
  10   1  12      272.49      235.14     26.60 o 
  11   1  12      175.61      106.65     22.11 o 
 -15   2  12       74.96       97.28     17.47 o 
 -14   2  12      212.62      238.48     31.60 o 
 -13   2  12      566.25      575.94     31.08 o 
 -12   2  12      642.73      618.49     25.43 o 
 -11   2  12       21.66       15.55      5.87 o 
 -10   2  12      925.99      903.05     20.90 o 
  -9   2  12       32.13       31.40      5.01 o 
  -8   2  12     2225.42     2215.44     31.50 o 
  -7   2  12     1407.68     1365.85     19.73 o 
  -6   2  12      159.12      164.33      5.78 o 
  -5   2  12       92.88       98.12      3.93 o 
  -4   2  12     1556.95     1544.26     18.48 o 
  -3   2  12      519.33      482.97      8.00 o 
  -2   2  12      531.52      481.30      8.95 o 
  -1   2  12       99.61       91.91      4.54 o 
   0   2  12     9292.01     9515.04     91.73 o 
   1   2  12     1498.22     1488.15     20.58 o 
   2   2  12        0.25        1.06      1.70 o 
   3   2  12      135.50      113.67      6.24 o 
   4   2  12     1288.50     1173.88     45.62 o 
   5   2  12      522.99      531.21     26.06 o 
   6   2  12      323.87      341.63     29.40 o 
   7   2  12       96.50      116.22     17.28 o 
   8   2  12       13.13       39.16     15.66 o 
   9   2  12      867.08      839.95     41.95 o 
  10   2  12       54.76       76.85     20.59 o 
  11   2  12      255.48      298.38     29.92 o 
 -14   3  12       84.61       83.07     18.96 o 
 -13   3  12        3.42        0.00      8.35 o 
 -12   3  12       66.81      104.23     14.93 o 
 -11   3  12      452.99      482.23     26.29 o 
 -10   3  12      233.32      227.79     15.06 o 
  -9   3  12      270.71      291.31     13.19 o 
  -8   3  12      639.22      543.78     16.24 o 
  -7   3  12      145.73      145.75      6.15 o 
  -6   3  12       82.15       85.72      4.21 o 
  -5   3  12     1110.59     1095.55     14.26 o 
  -4   3  12     2611.00     2522.20     27.53 o 
  -3   3  12     5513.53     5469.98     50.06 o 
  -2   3  12       59.73       69.00      3.99 o 
  -1   3  12      106.20       83.46      4.36 o 
   0   3  12      706.62      634.41     12.31 o 
   1   3  12      624.57      615.68     12.80 o 
   2   3  12      130.21      112.95      6.11 o 
   3   3  12     1447.43     1504.32     67.08 o 
   4   3  12     2250.31     2296.93     53.66 o 
   5   3  12      268.04      290.82     18.11 o 
   6   3  12       55.41       79.55      7.74 o 
   7   3  12      194.68      179.92     19.00 o 
   8   3  12      451.79      527.85     31.85 o 
   9   3  12      113.75      116.59     19.60 o 
  10   3  12      210.97      129.87     21.89 o 
  11   3  12        4.27        0.00     16.51 o 
 -14   4  12      387.80      386.72     82.99 o 
 -13   4  12      719.78      757.06     36.21 o 
 -12   4  12        9.00       20.13      9.62 o 
 -11   4  12       87.91      114.64     14.32 o 
 -10   4  12      858.56      852.99     34.35 o 
  -9   4  12      188.73      183.55     15.71 o 
  -8   4  12     1068.93     1016.81     28.06 o 
  -7   4  12     1025.23      999.48     16.71 o 
  -6   4  12     1186.10     1125.43     15.44 o 
  -5   4  12     1259.20     1220.64     17.77 o 
  -4   4  12     3715.15     3811.08     40.05 o 
  -3   4  12      468.95      501.97     10.08 o 
  -2   4  12      423.15      416.35      9.69 o 
  -1   4  12      200.32      159.72      5.95 o 
   0   4  12      608.37      630.29     11.85 o 
   1   4  12        2.66        1.73      2.46 o 
   2   4  12     2195.64     2027.18     27.21 o 
   3   4  12     3489.24     3381.82     61.34 o 
   4   4  12     4092.94     4016.58     91.73 o 
   5   4  12        2.85       14.98      9.47 o 
   6   4  12       78.07       28.34     10.65 o 
   7   4  12      288.50      239.77     33.80 o 
   8   4  12       45.47        8.43     12.02 o 
   9   4  12      540.86      628.29     36.21 o 
  10   4  12      237.05      250.02     27.01 o 
  11   4  12        4.15        0.00     17.86 o 
 -13   5  12      792.65      821.71     38.34 o 
 -12   5  12      152.90      166.76     17.76 o 
 -11   5  12      775.10      794.02     36.55 o 
 -10   5  12        0.08        0.00      6.47 o 
  -9   5  12        4.79        7.99      7.12 o 
  -8   5  12       97.01       83.17     17.31 o 
  -7   5  12      168.76      162.66     11.03 o 
  -6   5  12     1004.23     1053.44     24.04 o 
  -5   5  12      207.23      198.78      8.05 o 
  -4   5  12     1700.42     1714.54     23.91 o 
  -3   5  12     3725.01     3686.26     48.01 o 
  -2   5  12      630.97      589.88     12.13 o 
  -1   5  12      586.78      654.08     12.45 o 
   0   5  12      743.46      669.35     12.80 o 
   1   5  12      647.64      660.07     12.84 o 
   2   5  12      283.85      271.34     14.99 o 
   3   5  12      808.96      764.69     25.31 o 
   4   5  12     2215.69     2091.58     58.53 o 
   5   5  12      639.94      642.58     30.37 o 
   6   5  12        8.55        0.40      9.54 o 
   7   5  12     1765.40     1896.91     58.06 o 
   8   5  12       12.68        1.67     12.37 o 
   9   5  12     1323.44     1450.01     54.20 o 
  10   5  12      238.14      319.86     28.56 o 
 -13   6  12       85.21       89.33     15.71 o 
 -12   6  12      102.32       89.04     31.60 o 
 -11   6  12       71.20       73.69     12.67 o 
 -10   6  12       68.14       49.82     25.28 o 
  -9   6  12       83.70       67.79     11.18 o 
  -8   6  12     3505.24     3257.23     76.78 o 
  -7   6  12      318.13      305.65     14.83 o 
  -6   6  12      197.21      200.76     14.13 o 
  -5   6  12      580.13      593.75     22.61 o 
  -4   6  12       17.72       27.95      7.16 o 
  -3   6  12      562.78      575.63     17.38 o 
  -2   6  12     4566.50     4477.35     54.96 o 
  -1   6  12      160.17      161.09      8.14 o 
   0   6  12     1873.33     1753.15     27.92 o 
   1   6  12        6.39       16.01      4.82 o 
   2   6  12     2975.86     2828.88     48.98 o 
   3   6  12      914.88      858.76     41.52 o 
   4   6  12     2104.58     2174.50     60.48 o 
   5   6  12       16.55       16.57      9.97 o 
   6   6  12      341.00      409.14     25.46 o 
   7   6  12      464.45      413.81     48.09 o 
   8   6  12      588.01      621.24     33.67 o 
   9   6  12      187.89       94.53     28.03 o 
  10   6  12      135.71      215.44     34.62 o 
 -12   7  12       38.83       55.40     13.19 o 
 -11   7  12      182.20      178.15     17.82 o 
 -10   7  12       11.30       16.28     12.37 o 
  -9   7  12        1.86        2.82      5.94 o 
  -8   7  12      327.92      315.01     16.26 o 
  -7   7  12      672.78      653.07     21.93 o 
  -6   7  12       37.47       40.50      8.60 o 
  -5   7  12        0.58        4.76      6.03 o 
  -4   7  12     1122.65     1139.89     33.21 o 
  -3   7  12      274.31      245.66     15.38 o 
  -2   7  12     1546.03     1504.75     39.02 o 
  -1   7  12     1066.13     1036.07     23.31 o 
   0   7  12      390.51      422.84     24.49 o 
   1   7  12     2743.50     2703.03     48.11 o 
   2   7  12        1.32        0.53      5.30 o 
   3   7  12     1441.84     1441.31     37.66 o 
   4   7  12      603.95      616.33     24.23 o 
   5   7  12       21.62       25.68     10.24 o 
   6   7  12      260.71      270.30     22.26 o 
   7   7  12     1099.96     1167.33     68.15 o 
   8   7  12      233.95      258.31     35.72 o 
   9   7  12      669.34      800.20     57.71 o 
 -11   8  12       53.45       74.20     14.56 o 
 -10   8  12       25.75       24.81      7.78 o 
  -9   8  12       28.69       34.82     13.91 o 
  -8   8  12      105.41      118.72     10.86 o 
  -7   8  12       55.61       39.08     11.19 o 
  -6   8  12       99.37       88.84     13.93 o 
  -5   8  12        7.65        3.42      6.87 o 
  -4   8  12        6.43        1.03     11.27 o 
  -3   8  12      242.00      207.28     36.27 o 
  -2   8  12        4.62       13.46      7.96 o 
  -1   8  12       10.21       10.22      7.98 o 
   0   8  12       59.51       53.95      8.87 o 
   1   8  12       91.70       78.34      8.61 o 
   2   8  12       39.69       49.79     11.50 o 
   3   8  12        3.76        0.00      5.54 o 
   4   8  12      227.54      231.18     15.43 o 
   5   8  12       11.78       34.07     19.24 o 
   6   8  12      142.88      107.17     24.73 o 
   7   8  12      530.71      733.15     53.31 o 
   8   8  12      222.77      182.46     30.23 o 
 -10   9  12      183.82      175.26     14.67 o 
  -9   9  12      246.45      247.25     15.55 o 
  -8   9  12      439.56      457.71     35.34 o 
  -7   9  12       95.80      104.85     15.71 o 
  -6   9  12       30.87       29.68     10.49 o 
  -5   9  12      481.38      568.60     40.67 o 
  -4   9  12      441.90      482.22     27.17 o 
  -3   9  12      481.73      496.97     26.81 o 
  -2   9  12       48.04       50.17     21.43 o 
  -1   9  12     1580.77     1650.38     42.49 o 
   0   9  12      155.46      175.07     13.68 o 
   1   9  12      258.73      251.94     15.73 o 
   2   9  12       35.26       35.41      8.68 o 
   3   9  12       20.89       25.61     11.07 o 
   4   9  12      327.68      318.24     23.12 o 
   5   9  12      793.32      824.63     67.32 o 
   6   9  12      229.33      210.49     29.13 o 
   7   9  12      148.88       80.79     23.08 o 
  -9  10  12        0.01        0.00      5.49 o 
  -8  10  12      450.87      493.59     31.06 o 
  -7  10  12       86.28       63.38     14.24 o 
  -6  10  12      228.54      247.12     21.89 o 
  -5  10  12       80.94       70.32     13.97 o 
  -4  10  12     1080.73     1065.59     62.38 o 
  -3  10  12        7.27        2.15      9.89 o 
  -2  10  12     1902.97     1926.85     58.10 o 
  -1  10  12        6.61        6.72      6.92 o 
   0  10  12      473.02      506.43     22.27 o 
   1  10  12        8.47        8.79     12.09 o 
   2  10  12       77.59       68.15     19.24 o 
   3  10  12       20.52       12.64     14.84 o 
   4  10  12      525.98      532.00     42.87 o 
   5  10  12       38.69       36.82     17.59 o 
  -7  11  12      193.35      241.99     28.03 o 
  -6  11  12       71.77       75.02     21.98 o 
  -5  11  12       12.01        0.00      9.08 o 
  -4  11  12        4.97        0.00      8.83 o 
  -3  11  12      692.50      687.47     33.21 o 
  -2  11  12       46.29       56.36     11.17 o 
  -1  11  12     1174.25     1261.31     65.40 o 
   0  11  12      800.93      780.97     50.56 o 
   1  11  12       71.75       88.48     21.43 o 
   2  11  12       14.93        0.00     12.64 o 
   3  11  12      268.39      289.08     32.98 o 
  -3  12  12       83.86      109.37     22.53 o 
  -2  12  12       75.40       75.84     20.33 o 
  -1  12  12       38.63       37.37     17.59 o 
 -14   1  13       10.17        0.35     11.27 o 
 -13   1  13       34.07       32.15      7.99 o 
 -12   1  13       39.55       32.03      7.34 o 
 -11   1  13      167.70      175.55     11.94 o 
 -10   1  13      959.58      927.85     25.19 o 
  -9   1  13      302.73      276.07     16.34 o 
  -8   1  13       67.23       71.06      4.78 o 
  -7   1  13     5118.47     5141.89     64.32 o 
  -6   1  13       23.50       31.09      3.71 o 
  -5   1  13      609.49      673.61     11.28 o 
  -4   1  13      560.13      565.56     10.82 o 
  -3   1  13      333.48      322.52      9.19 o 
  -2   1  13      188.93      228.07      6.92 o 
  -1   1  13     1113.04     1111.88     22.83 o 
   0   1  13     1339.86     1371.67     42.04 o 
   1   1  13     3733.59     3534.23     60.66 o 
   2   1  13     6142.58     6181.04    149.83 o 
   3   1  13       82.74       85.72     29.95 o 
   4   1  13      331.68      276.32     18.25 o 
   5   1  13       41.01       37.65     10.29 o 
   6   1  13     1851.48     1790.07     76.39 o 
   7   1  13     1237.21     1219.03     46.43 o 
   8   1  13       44.55       41.71     15.96 o 
   9   1  13     1981.05     2045.71    127.51 o 
  10   1  13      293.17      330.28     30.58 o 
  11   1  13       49.79       52.62     32.70 o 
 -14   2  13      147.13      153.45     18.77 o 
 -13   2  13      720.22      738.50     40.39 o 
 -12   2  13        2.29        0.00      5.88 o 
 -11   2  13      185.22      180.22     11.98 o 
 -10   2  13      318.35      327.17     12.71 o 
  -9   2  13      297.43      274.34     11.00 o 
  -8   2  13      149.77      131.94      8.47 o 
  -7   2  13      993.53      966.17     17.39 o 
  -6   2  13      678.46      647.32     14.89 o 
  -5   2  13       58.12       69.14      4.01 o 
  -4   2  13     1088.91     1242.11     19.21 o 
  -3   2  13      730.48      689.38     10.65 o 
  -2   2  13      381.99      356.91     10.21 o 
  -1   2  13     1525.34     1539.64     19.11 o 
   0   2  13     9252.68     9198.30    105.24 o 
   1   2  13     3471.31     3448.58     43.76 o 
   2   2  13      150.19      139.68      8.92 o 
   3   2  13       62.52       69.65      6.51 o 
   4   2  13     4419.47     4256.45     94.80 o 
   5   2  13       16.77       32.45      9.86 o 
   6   2  13     2937.88     2770.85     73.12 o 
   7   2  13      215.06      209.83     35.72 o 
   8   2  13        0.37        5.95     13.06 o 
   9   2  13      287.89      223.13     26.93 o 
  10   2  13      127.62      177.58     24.47 o 
  11   2  13      383.23      331.19     67.60 o 
 -14   3  13      392.07      375.83     27.46 o 
 -13   3  13      273.77      345.65     25.40 o 
 -12   3  13       82.61       68.39     13.37 o 
 -11   3  13     1307.87     1301.11     45.51 o 
 -10   3  13      536.87      530.57     24.30 o 
  -9   3  13      430.93      424.42     17.86 o 
  -8   3  13      402.35      385.84     16.96 o 
  -7   3  13        0.49        0.00      3.42 o 
  -6   3  13      883.00      866.25     16.22 o 
  -5   3  13     2950.10     2865.37     39.67 o 
  -4   3  13      110.66       98.59      4.38 o 
  -3   3  13       14.61       18.75      2.96 o 
  -2   3  13     1834.28     1767.09     26.16 o 
  -1   3  13      757.03      705.43     13.38 o 
   0   3  13       52.35       68.34      6.02 o 
   1   3  13      511.17      518.76     17.44 o 
   2   3  13      733.00      695.94     19.73 o 
   3   3  13      334.62      339.48     17.92 o 
   4   3  13     2116.52     2125.80     79.96 o 
   5   3  13      490.30      496.49     16.35 o 
   6   3  13     1587.32     1475.52     49.52 o 
   7   3  13      234.03      242.58     21.79 o 
   8   3  13      530.78      508.12     32.00 o 
   9   3  13       29.60       19.26     16.31 o 
  10   3  13     1135.37     1131.66     51.83 o 
 -14   4  13       16.04        9.15      9.90 o 
 -13   4  13      169.04      165.90     24.73 o 
 -12   4  13       54.26       52.54     12.27 o 
 -11   4  13        2.81        0.00      6.33 o 
 -10   4  13        4.71        0.00      6.49 o 
  -9   4  13      432.51      412.87     34.90 o 
  -8   4  13       54.61       50.78     11.82 o 
  -7   4  13     1514.43     1363.76     32.01 o 
  -6   4  13      300.55      284.84      9.25 o 
  -5   4  13     2166.67     2129.41     23.96 o 
  -4   4  13      403.66      389.95     19.63 o 
  -3   4  13      683.40      721.68     12.70 o 
  -2   4  13     4913.26     4855.51     52.38 o 
  -1   4  13       46.86       40.63      4.25 o 
   0   4  13     1921.62     1896.37     26.25 o 
   1   4  13       25.55       22.31      4.02 o 
   2   4  13       48.21       46.22      5.47 o 
   3   4  13     1134.02     1030.94     54.13 o 
   4   4  13       57.45       57.81     11.79 o 
   5   4  13     2487.10     2376.82     65.72 o 
   6   4  13       73.51       47.26     12.72 o 
   7   4  13        8.73        7.48     10.39 o 
   8   4  13       77.89      116.77     18.18 o 
   9   4  13      202.27      188.50     30.23 o 
  10   4  13      671.73      752.49     42.35 o 
 -13   5  13      375.25      374.28     26.90 o 
 -12   5  13      223.69      192.94     19.25 o 
 -11   5  13      898.88      926.84     38.10 o 
 -10   5  13       10.12        6.86      7.62 o 
  -9   5  13      133.40      116.86     18.41 o 
  -8   5  13      404.23      368.96     20.70 o 
  -7   5  13     1248.94     1251.45     69.80 o 
  -6   5  13     4993.15     4953.34     75.67 o 
  -5   5  13       13.76       13.39      4.11 o 
  -4   5  13     1979.03     1956.11     35.84 o 
  -3   5  13       28.73       30.68      7.90 o 
  -2   5  13      258.14      263.16      8.72 o 
  -1   5  13      248.31      250.85     11.14 o 
   0   5  13       42.16       40.19      5.14 o 
   1   5  13        1.57        5.39      4.12 o 
   2   5  13     1382.10     1321.83     34.33 o 
   3   5  13       69.84       77.78     13.46 o 
   4   5  13       11.16        2.42     10.44 o 
   5   5  13      223.52      199.81     18.98 o 
   6   5  13      775.49      731.48     34.07 o 
   7   5  13      520.88      454.85     28.26 o 
   8   5  13        5.85       11.21     12.30 o 
   9   5  13      395.49      408.60     30.04 o 
  10   5  13       56.21       62.24     19.60 o 
 -13   6  13       10.57        9.81     16.49 o 
 -12   6  13      221.44      173.19     18.62 o 
 -11   6  13      493.52      548.10     29.18 o 
 -10   6  13       50.62       58.21     11.73 o 
  -9   6  13        0.01        1.02      8.52 o 
  -8   6  13       38.00       38.05      8.64 o 
  -7   6  13       20.57       27.71      9.90 o 
  -6   6  13      515.44      496.30     21.44 o 
  -5   6  13      819.32      851.71     30.87 o 
  -4   6  13     1227.28     1167.22     33.21 o 
  -3   6  13      199.54      196.60     19.20 o 
  -2   6  13      233.71      233.60      9.71 o 
  -1   6  13      475.79      470.33     13.17 o 
   0   6  13        2.63        6.02      4.12 o 
   1   6  13        6.58        3.37      4.63 o 
   2   6  13      486.19      484.53     18.09 o 
   3   6  13     1626.65     1601.94     50.36 o 
   4   6  13       67.15       64.28     13.01 o 
   5   6  13      813.15      792.86     34.73 o 
   6   6  13        5.00        0.00      8.98 o 
   7   6  13       11.87        9.53     18.41 o 
   8   6  13        2.10        2.55     13.19 o 
   9   6  13        0.97        0.00     19.79 o 
 -12   7  13      211.95      237.29     21.26 o 
 -11   7  13      102.79      100.85     14.66 o 
 -10   7  13       13.75        1.59      9.34 o 
  -9   7  13      186.63      217.86     40.67 o 
  -8   7  13      383.45      389.24     19.66 o 
  -7   7  13     2054.70     2286.27    152.79 o 
  -6   7  13       29.33       43.17      9.33 o 
  -5   7  13     2920.20     3003.26     63.25 o 
  -4   7  13      584.78      606.15     23.86 o 
  -3   7  13      244.65      237.49     18.85 o 
  -2   7  13      574.05      511.61     28.85 o 
  -1   7  13      461.94      451.44     17.51 o 
   0   7  13      476.71      455.64     20.55 o 
   1   7  13      119.62      128.73     10.42 o 
   2   7  13      453.80      476.10     18.01 o 
   3   7  13        1.68       14.84     10.06 o 
   4   7  13      626.83      692.73     32.60 o 
   5   7  13       50.28       34.82     11.45 o 
   6   7  13       37.22       28.88     12.07 o 
   7   7  13        3.88       20.88     21.43 o 
   8   7  13      130.65      139.60     30.78 o 
 -11   8  13        3.69        7.92      9.34 o 
 -10   8  13     1229.19     1214.73     46.79 o 
  -9   8  13       28.31       13.13     10.25 o 
  -8   8  13      482.68      496.41     30.30 o 
  -7   8  13     1654.42     1624.30     54.79 o 
  -6   8  13      620.91      646.58     32.45 o 
  -5   8  13        3.94       18.24      9.13 o 
  -4   8  13      167.57      148.38     16.31 o 
  -3   8  13      521.42      480.27     26.43 o 
  -2   8  13      583.40      582.53     46.99 o 
  -1   8  13     1650.34     1647.03     42.67 o 
   0   8  13      689.20      691.37     25.52 o 
   1   8  13      153.07      163.83     11.71 o 
   2   8  13      488.40      495.16     18.80 o 
   3   8  13     1079.72     1053.92     32.80 o 
   4   8  13      729.13      709.71     32.31 o 
   5   8  13      189.04      176.42     30.78 o 
   6   8  13     2068.45     2091.74     93.43 o 
   7   8  13       54.37       41.22     22.53 o 
 -10   9  13       12.45        0.00      6.78 o 
  -9   9  13        1.33        0.00      5.59 o 
  -8   9  13        3.32        0.00      8.69 o 
  -7   9  13      520.61      481.76     29.29 o 
  -6   9  13      110.44      115.30     26.93 o 
  -5   9  13        1.70        2.72     12.09 o 
  -4   9  13      243.70      248.98     20.99 o 
  -3   9  13      214.51      226.70     19.62 o 
  -2   9  13      249.75      239.54     21.61 o 
  -1   9  13       18.29        3.99      6.75 o 
   0   9  13      232.77      232.21     15.79 o 
   1   9  13       49.74       55.32      9.77 o 
   2   9  13      577.05      526.48     35.75 o 
   3   9  13       33.18       44.13     33.25 o 
   4   9  13      107.79      138.71     17.83 o 
   5   9  13       38.33        7.69     18.14 o 
   6   9  13      171.80      162.13     29.13 o 
  -8  10  13      103.78      104.23     17.56 o 
  -7  10  13        0.21        6.69     10.29 o 
  -6  10  13        0.72        0.00     13.74 o 
  -5  10  13      733.31      743.18     36.30 o 
  -4  10  13       10.34        8.33      9.47 o 
  -3  10  13     1370.68     1460.92    114.04 o 
  -2  10  13        9.42        4.85      7.42 o 
  -1  10  13       10.49       14.17      7.89 o 
   0  10  13      174.32      181.45     14.94 o 
   1  10  13        7.01        0.00      7.90 o 
   2  10  13        3.93        0.00     12.09 o 
   3  10  13      501.09      430.88     39.57 o 
   4  10  13        3.91        6.60     14.29 o 
  -6  11  13      565.31      610.09     34.19 o 
  -5  11  13      424.95      450.11     29.53 o 
  -4  11  13      488.92      548.14     61.28 o 
  -3  11  13      102.31      145.80     18.22 o 
  -2  11  13       30.23       19.83      9.24 o 
  -1  11  13      305.42      354.49     35.72 o 
   0  11  13      692.08      734.25     50.56 o 
   1  11  13      148.03      107.72     23.08 o 
   2  11  13       58.80       52.76     20.33 o 
 -14   0  14     1518.55     1422.17     61.55 o 
 -13   0  14     2396.20     2469.80     71.87 o 
 -12   0  14      993.06      948.88     39.59 o 
 -11   0  14     3874.28     3824.95     92.28 o 
 -10   0  14      273.64      315.77     20.99 o 
  -9   0  14      357.11      391.19     16.90 o 
  -8   0  14     1948.16     1883.27     49.45 o 
  -7   0  14     3228.23     3207.77     71.96 o 
  -6   0  14      360.06      407.83     18.85 o 
  -5   0  14     5309.15     5095.25    104.42 o 
  -4   0  14     1790.85     1663.39     29.26 o 
  -3   0  14      331.97      325.34     13.95 o 
  -2   0  14      891.46      824.23     29.68 o 
  -1   0  14     1347.99     1404.11     57.98 o 
   0   0  14     5531.84     5360.55    110.54 o 
   1   0  14     4044.10     3741.62    118.71 o 
   2   0  14     1066.61      962.33     47.26 o 
   3   0  14      994.60      949.69     48.36 o 
   4   0  14     2855.05     2621.55     94.53 o 
   5   0  14     1943.01     1755.39     73.65 o 
   6   0  14      279.18      239.07     29.13 o 
   7   0  14     1058.88     1032.68     61.00 o 
   8   0  14      110.26      131.35     29.13 o 
   9   0  14      834.11      843.62     64.30 o 
  10   0  14      260.37      263.80     41.22 o 
 -14   1  14       41.18       22.53     11.27 o 
 -13   1  14       71.97       98.17     13.42 o 
 -12   1  14       74.21       74.68      9.37 o 
 -11   1  14       22.74       19.91      6.49 o 
 -10   1  14      238.21      240.60     13.22 o 
  -9   1  14      399.59      415.26     13.88 o 
  -8   1  14        0.06        1.00      2.74 o 
  -7   1  14      207.05      187.62      7.62 o 
  -6   1  14       10.77       20.89      3.05 o 
  -5   1  14      893.71      852.56     18.21 o 
  -4   1  14       49.87       48.98      4.07 o 
  -3   1  14        5.84        0.00      2.80 o 
  -2   1  14      100.80      123.18      6.16 o 
  -1   1  14      627.24      743.33     18.71 o 
   0   1  14      149.04      167.96      8.58 o 
   1   1  14        3.60       10.63      6.40 o 
   2   1  14       11.83       15.66      7.00 o 
   3   1  14       15.70        9.11     11.27 o 
   4   1  14      261.83      261.79     24.18 o 
   5   1  14       31.01       42.18     11.22 o 
   6   1  14      592.97      632.48     31.41 o 
   7   1  14      192.81      146.43     19.16 o 
   8   1  14      324.17      328.00     28.51 o 
   9   1  14        4.58        0.00     14.87 o 
  10   1  14      199.37      194.59     26.81 o 
 -14   2  14      697.55      721.99     37.11 o 
 -13   2  14      600.44      630.68     45.34 o 
 -12   2  14       68.31       46.69      9.86 o 
 -11   2  14      191.42      212.32     14.94 o 
 -10   2  14       45.50       48.31      7.54 o 
  -9   2  14      534.43      515.95     20.38 o 
  -8   2  14      594.10      563.63     20.56 o 
  -7   2  14      613.00      584.70     16.03 o 
  -6   2  14      133.70      140.23      7.12 o 
  -5   2  14      505.13      542.45     16.05 o 
  -4   2  14        0.10        0.00      2.10 o 
  -3   2  14     2844.19     2661.86     30.57 o 
  -2   2  14       36.96       38.95      2.62 o 
  -1   2  14     8941.56     8884.50    104.70 o 
   0   2  14     1743.81     1859.25     32.02 o 
   1   2  14     1160.57     1104.96     22.44 o 
   2   2  14     1218.22     1166.43     43.05 o 
   3   2  14       82.94       84.82     13.74 o 
   4   2  14      314.35      325.68     21.43 o 
   5   2  14      275.66      259.94     19.94 o 
   6   2  14       25.13       19.14     11.18 o 
   7   2  14        0.32        2.94     29.40 o 
   8   2  14      496.46      518.39     32.97 o 
   9   2  14       29.30        9.09     21.43 o 
  10   2  14       36.65       53.04     20.79 o 
 -14   3  14        5.01        0.87      9.86 o 
 -13   3  14      122.70      126.17     17.44 o 
 -12   3  14       68.02       61.39     29.13 o 
 -11   3  14       19.38       21.09      7.96 o 
 -10   3  14       30.97       16.37      9.07 o 
  -9   3  14      745.36      748.26     24.64 o 
  -8   3  14        9.64       12.92      5.02 o 
  -7   3  14      815.88      790.98     24.31 o 
  -6   3  14      567.53      566.06     16.56 o 
  -5   3  14      555.74      552.13     16.14 o 
  -4   3  14      610.26      551.79     10.96 o 
  -3   3  14      120.61      152.55      5.35 o 
  -2   3  14       63.77       82.69      5.14 o 
  -1   3  14       41.96       50.49      4.41 o 
   0   3  14      768.86      694.42     16.85 o 
   1   3  14        0.07        0.00      3.12 o 
   2   3  14      615.13      644.03     18.58 o 
   3   3  14      232.24      246.99     10.79 o 
   4   3  14      240.11      284.25     20.42 o 
   5   3  14       40.71       24.13     11.27 o 
   6   3  14       24.60       12.64     10.97 o 
   7   3  14      530.61      526.21     41.77 o 
   8   3  14       66.09       49.87     16.59 o 
   9   3  14      124.90      108.20     21.33 o 
  10   3  14       30.76       23.08     18.27 o 
 -13   4  14      460.61      450.85     46.44 o 
 -12   4  14        5.63        0.00      7.77 o 
 -11   4  14       53.76       64.13     12.79 o 
 -10   4  14      523.74      476.45     25.97 o 
  -9   4  14       59.40       50.29     10.43 o 
  -8   4  14     1093.57     1029.67     68.70 o 
  -7   4  14      649.07      609.79     20.64 o 
  -6   4  14      794.50      800.88     23.42 o 
  -5   4  14      406.61      462.79     16.55 o 
  -4   4  14      246.16      224.70      9.77 o 
  -3   4  14      263.69      266.26      9.36 o 
  -2   4  14      804.77      666.77     16.42 o 
  -1   4  14     7870.43     7750.68    107.56 o 
   0   4  14     1894.75     1832.63     28.00 o 
   1   4  14     3869.99     3854.35     48.82 o 
   2   4  14      493.55      509.99     20.62 o 
   3   4  14      515.60      450.51     31.88 o 
   4   4  14        0.55       13.31      8.90 o 
   5   4  14     1595.72     1490.83     50.00 o 
   6   4  14      151.75      185.17     30.78 o 
   7   4  14      440.96      490.08     34.07 o 
   8   4  14      411.45      307.92     47.26 o 
   9   4  14        4.46       12.00     15.96 o 
 -13   5  14      339.70      367.86     26.76 o 
 -12   5  14        1.73        7.92      8.83 o 
 -11   5  14       21.05        3.17      8.03 o 
 -10   5  14      902.73      885.73     36.28 o 
  -9   5  14        2.24        0.00      6.73 o 
  -8   5  14       24.70        4.62      6.57 o 
  -7   5  14      302.73      294.03     30.78 o 
  -6   5  14      250.96      240.26     19.42 o 
  -5   5  14      182.74      184.52      9.09 o 
  -4   5  14     2335.24     2389.08     37.84 o 
  -3   5  14      375.06      407.89     15.20 o 
  -2   5  14        0.51        0.34      4.17 o 
  -1   5  14      113.52      103.29      8.80 o 
   0   5  14     1165.53     1154.59     27.12 o 
   1   5  14     3788.83     3662.39     69.44 o 
   2   5  14       39.50       24.67      8.03 o 
   3   5  14     1214.59     1201.94     42.23 o 
   4   5  14      222.41      206.75     40.39 o 
   5   5  14      934.22      808.24     36.31 o 
   6   5  14      837.43      727.84     35.12 o 
   7   5  14       77.26       97.52     16.46 o 
   8   5  14       76.47       31.36     15.17 o 
   9   5  14      292.34      326.58     28.37 o 
 -12   6  14       27.55       17.59     18.14 o 
 -11   6  14      205.68      182.81     18.18 o 
 -10   6  14      163.08      175.49     29.13 o 
  -9   6  14       29.97       40.72      9.65 o 
  -8   6  14      292.57      290.18     32.43 o 
  -7   6  14      511.75      531.89     55.51 o 
  -6   6  14       79.66       54.97     12.24 o 
  -5   6  14     2621.06     2727.86     58.36 o 
  -4   6  14       52.86       65.65      9.49 o 
  -3   6  14      156.80      185.75     17.69 o 
  -2   6  14      695.23      648.08     24.67 o 
  -1   6  14      272.61      267.94     13.56 o 
   0   6  14      578.90      570.75     19.37 o 
   1   6  14      269.76      299.10     16.82 o 
   2   6  14      266.05      257.55     22.49 o 
   3   6  14       37.16       18.74     10.67 o 
   4   6  14       96.49       99.82     15.04 o 
   5   6  14      237.11      211.18     25.56 o 
   6   6  14       70.68       78.96     14.95 o 
   7   6  14      308.53      392.69     27.33 o 
   8   6  14      102.78      120.82     19.54 o 
 -12   7  14      199.54      173.30     23.08 o 
 -11   7  14       19.65       24.42     10.41 o 
 -10   7  14      755.64      777.33     33.25 o 
  -9   7  14        4.89        0.00      6.12 o 
  -8   7  14      114.07       94.05     15.88 o 
  -7   7  14        1.94        5.77      8.55 o 
  -6   7  14       18.12       32.44     11.25 o 
  -5   7  14      504.63      474.41     26.99 o 
  -4   7  14       63.21       76.62     13.20 o 
  -3   7  14      184.50      154.52     16.12 o 
  -2   7  14      265.92      278.79     17.08 o 
  -1   7  14      634.87      613.31     20.71 o 
   0   7  14      133.79      112.73     10.13 o 
   1   7  14      366.65      360.33     16.30 o 
   2   7  14       67.32       62.35     10.56 o 
   3   7  14     1188.22     1162.25     71.17 o 
   4   7  14       97.25       94.21     15.43 o 
   5   7  14       66.90      113.07     23.08 o 
   6   7  14        2.41        0.00      9.54 o 
   7   7  14       12.95        4.40     21.43 o 
   8   7  14      528.26      464.95     48.91 o 
 -11   8  14      179.20      179.81     16.05 o 
 -10   8  14       85.81       93.50     12.68 o 
  -9   8  14      905.39      990.19     44.52 o 
  -8   8  14      102.46      106.16     17.26 o 
  -7   8  14       69.21       76.79     15.16 o 
  -6   8  14      668.32      685.36     33.96 o 
  -5   8  14      226.16      237.59     24.18 o 
  -4   8  14      658.45      684.50     32.84 o 
  -3   8  14       29.01       25.38      9.86 o 
  -2   8  14        2.54        0.00      6.13 o 
  -1   8  14      127.53      153.04     13.52 o 
   0   8  14       39.61       40.67      8.99 o 
   1   8  14       28.98       28.84      7.72 o 
   2   8  14      408.09      391.23     19.85 o 
   3   8  14      203.78      204.75     36.00 o 
   4   8  14       85.50       99.12     20.88 o 
   5   8  14       11.42       29.79     11.98 o 
   6   8  14       17.54        8.79     20.88 o 
   7   8  14       85.34       34.07     23.08 o 
  -9   9  14       37.55       47.54     13.99 o 
  -8   9  14      577.52      589.55     40.39 o 
  -7   9  14       70.02       69.31     15.53 o 
  -6   9  14      703.92      746.60     36.52 o 
  -5   9  14      660.54      774.31     48.36 o 
  -4   9  14        5.89        6.84      9.34 o 
  -3   9  14      485.02      538.10     29.73 o 
  -2   9  14        0.21        0.31      6.55 o 
  -1   9  14      431.30      498.70     22.92 o 
   0   9  14       66.61       80.06     11.12 o 
   1   9  14      209.91      274.57     19.90 o 
   2   9  14      100.41      112.67     12.46 o 
   3   9  14      251.63      280.29     29.68 o 
   4   9  14        0.08        0.00     17.04 o 
   5   9  14      274.74      296.23     36.27 o 
  -8  10  14      539.10      610.20     35.56 o 
  -7  10  14       70.56       82.20     20.61 o 
  -6  10  14       12.41        9.34     10.10 o 
  -5  10  14       99.76      110.20     17.10 o 
  -4  10  14      128.66      138.48     26.66 o 
  -3  10  14       36.52       20.98     11.42 o 
  -2  10  14      826.86      883.34     32.57 o 
  -1  10  14      325.10      368.26     20.81 o 
   0  10  14       22.41       35.98      9.84 o 
   1  10  14      881.51     1043.94     59.91 o 
   2  10  14      199.45      167.08     26.38 o 
   3  10  14       82.18      114.31     24.18 o 
  -5  11  14      141.61      139.22     19.04 o 
  -4  11  14      426.05      468.69     29.89 o 
  -3  11  14       81.44       67.16     12.62 o 
  -2  11  14       42.66       75.89     16.44 o 
  -1  11  14      228.80      186.86     28.58 o 
   0  11  14      123.51      109.37     24.73 o 
   1  11  14      215.59      154.98     27.48 o 
 -14   1  15      331.19      332.61     21.56 o 
 -13   1  15        9.95       12.97      8.07 o 
 -12   1  15       99.65       84.16     10.13 o 
 -11   1  15       59.04       62.48     10.95 o 
 -10   1  15      429.75      431.00     19.95 o 
  -9   1  15      116.14      109.84      7.29 o 
  -8   1  15       48.68       47.97      5.10 o 
  -7   1  15       72.57       79.24     12.15 o 
  -6   1  15      221.60      259.41     11.75 o 
  -5   1  15       27.85       23.06      5.03 o 
  -4   1  15        6.83        1.80      3.07 o 
  -3   1  15       73.25       59.24      5.79 o 
  -2   1  15      189.61      206.37      9.54 o 
  -1   1  15       93.62       89.20      7.92 o 
   0   1  15       44.43       50.43      7.70 o 
   1   1  15       69.49       67.68     14.01 o 
   2   1  15        2.47        0.00      8.79 o 
   3   1  15      406.06      398.24     25.83 o 
   4   1  15     1035.30     1069.45     65.40 o 
   5   1  15      498.16      493.15     34.07 o 
   6   1  15     1289.01     1240.26     45.63 o 
   7   1  15     1357.16     1199.39     47.98 o 
   8   1  15      458.23      453.19     32.63 o 
   9   1  15      612.70      529.41     36.91 o 
  10   1  15        1.82        0.00     17.26 o 
 -14   2  15       44.58       49.75     16.21 o 
 -13   2  15      222.93      241.98     22.32 o 
 -12   2  15      301.32      300.84     19.40 o 
 -11   2  15       12.83        2.32      6.64 o 
 -10   2  15      119.83      124.10     11.60 o 
  -9   2  15      413.76      408.76     18.66 o 
  -8   2  15     1051.97     1009.07     36.21 o 
  -7   2  15     1231.91     1204.61     25.91 o 
  -6   2  15      209.46      200.31      8.42 o 
  -5   2  15       34.87       26.68      3.91 o 
  -4   2  15       18.86        7.67      2.73 o 
  -3   2  15      939.49      861.68     19.63 o 
  -2   2  15     1971.12     2049.83     31.85 o 
  -1   2  15       24.29       14.87      3.37 o 
   0   2  15      179.50      170.97      8.27 o 
   1   2  15      139.38      165.77     12.02 o 
   2   2  15      837.14      860.55     38.47 o 
   3   2  15      577.47      591.12     27.38 o 
   4   2  15      293.99      274.39     19.99 o 
   5   2  15      183.92      164.87     31.88 o 
   6   2  15      261.65      258.60     21.89 o 
   7   2  15      787.24      774.94     53.59 o 
   8   2  15        0.18        5.56     13.31 o 
   9   2  15     1347.96     1355.77     57.50 o 
 -13   3  15      174.68      214.20     21.44 o 
 -12   3  15      482.26      459.04     43.42 o 
 -11   3  15        3.67        1.35     10.99 o 
 -10   3  15     1904.63     1769.15     54.65 o 
  -9   3  15       45.34       64.43      8.83 o 
  -8   3  15     1277.49     1214.84     32.78 o 
  -7   3  15     2607.09     2666.08     60.50 o 
  -6   3  15        3.92       14.53      5.33 o 
  -5   3  15     2228.16     2283.34     52.12 o 
  -4   3  15     1711.91     1685.45     41.15 o 
  -3   3  15      243.12      206.94      7.13 o 
  -2   3  15        0.13        4.20      3.00 o 
  -1   3  15       29.39       28.43      6.03 o 
   0   3  15      526.19      539.26     15.65 o 
   1   3  15     3886.39     3831.58     58.34 o 
   2   3  15      567.28      546.72     26.03 o 
   3   3  15      272.82      279.55     19.60 o 
   4   3  15       72.53       40.42     10.99 o 
   5   3  15      696.30      697.83     36.00 o 
   6   3  15     2890.42     2674.26     75.32 o 
   7   3  15       24.65       25.25     14.03 o 
   8   3  15       66.84       22.68     14.91 o 
   9   3  15       61.71       63.32     45.07 o 
 -13   4  15       94.38       61.72     43.42 o 
 -12   4  15       83.38       60.38     13.37 o 
 -11   4  15      154.89      136.28     18.41 o 
 -10   4  15       44.73       42.53     10.56 o 
  -9   4  15      247.61      220.01     17.82 o 
  -8   4  15     1818.77     1636.13     76.39 o 
  -7   4  15      699.76      752.70     30.83 o 
  -6   4  15       28.00       33.95      7.54 o 
  -5   4  15       18.58       35.08      6.56 o 
  -4   4  15      167.78      148.00      9.16 o 
  -3   4  15        2.38        2.05      4.88 o 
  -2   4  15      152.70      149.11      9.70 o 
  -1   4  15      241.90      248.66     12.22 o 
   0   4  15     1748.89     1698.75     34.62 o 
   1   4  15      248.96      237.39     12.23 o 
   2   4  15       21.45       27.16      9.23 o 
   3   4  15      398.40      332.39     22.14 o 
   4   4  15       38.72       42.35     11.48 o 
   5   4  15     1647.47     1562.41    130.25 o 
   6   4  15       50.84       36.45     12.90 o 
   7   4  15       62.58       86.84     16.46 o 
   8   4  15      125.25      140.22     20.86 o 
   9   4  15       17.37       24.90     16.59 o 
 -13   5  15        1.94        0.99     10.25 o 
 -12   5  15       91.93       88.24     24.73 o 
 -11   5  15        1.97        4.68      8.84 o 
 -10   5  15       73.66       80.25     24.46 o 
  -9   5  15      152.05      153.42     15.45 o 
  -8   5  15     1064.40     1065.11     61.00 o 
  -7   5  15      881.54      874.40     52.76 o 
  -6   5  15      972.06     1004.10     56.06 o 
  -5   5  15       88.22       80.47     10.95 o 
  -4   5  15       51.82       65.15     16.78 o 
  -3   5  15     2056.34     1962.96     39.23 o 
  -2   5  15       61.42       57.21      8.81 o 
  -1   5  15      337.98      365.81     17.63 o 
   0   5  15       85.36       78.78     12.00 o 
   1   5  15     1506.71     1544.99     39.20 o 
   2   5  15       27.61       32.89      8.56 o 
   3   5  15      123.28      129.67     16.35 o 
   4   5  15      598.67      560.24     30.19 o 
   5   5  15      138.96      110.00     16.23 o 
   6   5  15       16.04       32.29     12.72 o 
   7   5  15      419.85      362.19     27.34 o 
   8   5  15      128.65      148.26     20.86 o 
 -12   6  15        7.07        5.10      9.40 o 
 -11   6  15      408.86      387.33     25.35 o 
 -10   6  15       74.43       92.66     23.36 o 
  -9   6  15      114.61      152.24     27.48 o 
  -8   6  15      192.79      176.97     26.93 o 
  -7   6  15      208.63      225.15     20.99 o 
  -6   6  15       77.34       82.38     13.97 o 
  -5   6  15       30.35       26.97      9.90 o 
  -4   6  15        0.75        5.20      5.88 o 
  -3   6  15      211.40      215.86     12.54 o 
  -2   6  15       68.20       76.69      8.48 o 
  -1   6  15       42.92       30.88      8.20 o 
   0   6  15      211.72      209.08     14.49 o 
   1   6  15       30.82       27.80      8.27 o 
   2   6  15      335.87      321.60     18.33 o 
   3   6  15     1035.97     1034.50     60.73 o 
   4   6  15      518.87      507.15     45.62 o 
   5   6  15      165.81      190.16     19.61 o 
   6   6  15       43.66       22.88     17.86 o 
   7   6  15      267.15      199.12     21.52 o 
   8   6  15        8.24       12.59     19.51 o 
 -11   7  15       21.91       18.42      9.86 o 
 -10   7  15      140.03      142.58     13.65 o 
  -9   7  15      764.13      746.40     64.03 o 
  -8   7  15       95.12       60.94     14.15 o 
  -7   7  15      731.12      688.84     42.87 o 
  -6   7  15      579.36      638.42     32.84 o 
  -5   7  15        1.25        2.98      8.13 o 
  -4   7  15     2651.92     2931.12     77.91 o 
  -3   7  15      186.91      164.01     14.63 o 
  -2   7  15     1954.44     1991.17     49.40 o 
  -1   7  15       22.73       26.89      8.56 o 
   0   7  15      118.55      110.99     12.36 o 
   1   7  15      488.45      533.40     23.49 o 
   2   7  15      733.13      713.75     27.27 o 
   3   7  15       16.54       15.44     10.81 o 
   4   7  15      422.86      444.56     28.08 o 
   5   7  15       15.07        7.69     13.74 o 
   6   7  15      281.50      321.81     25.61 o 
   7   7  15      346.35      358.88     44.52 o 
 -10   8  15      181.22      187.68     24.18 o 
  -9   8  15        2.19        0.00      8.91 o 
  -8   8  15      435.15      453.68     29.92 o 
  -7   8  15      309.09      353.73     26.42 o 
  -6   8  15      101.26      106.89     16.12 o 
  -5   8  15       25.51       26.38     10.49 o 
  -4   8  15      914.57      967.26     42.87 o 
  -3   8  15      904.92      880.17     42.42 o 
  -2   8  15      179.53      184.03     15.40 o 
  -1   8  15      333.03      335.38     19.45 o 
   0   8  15      143.95      121.11     15.71 o 
   1   8  15      911.46      893.53     36.82 o 
   2   8  15      228.76      280.32     18.10 o 
   3   8  15        9.71       17.77     11.69 o 
   4   8  15      227.73      253.42     23.36 o 
   5   8  15        1.00        5.81     10.65 o 
   6   8  15       32.42       20.33     23.08 o 
  -9   9  15      228.30      264.24     25.43 o 
  -8   9  15      505.49      536.74     33.39 o 
  -7   9  15      134.93      132.12     19.03 o 
  -6   9  15      278.66      343.48     26.23 o 
  -5   9  15       74.98       74.84     14.96 o 
  -4   9  15       17.09        4.85      8.74 o 
  -3   9  15       23.60       28.31      9.24 o 
  -2   9  15        5.55        0.00      7.06 o 
  -1   9  15       20.68       15.17      8.17 o 
   0   9  15        0.01        0.00      7.17 o 
   1   9  15       28.56       30.19     10.41 o 
   2   9  15        5.33       19.60     10.08 o 
   3   9  15       88.11      106.07     20.88 o 
   4   9  15       16.81        0.00     19.79 o 
  -7  10  15       55.65       45.52     14.78 o 
  -6  10  15      374.30      402.17     28.95 o 
  -5  10  15       29.90       37.65     13.60 o 
  -4  10  15      613.84      620.81     51.66 o 
  -3  10  15      445.36      416.21     23.77 o 
  -2  10  15      109.06       98.63     13.36 o 
  -1  10  15      101.41      109.10     13.61 o 
   0  10  15        8.62       17.99      8.69 o 
   1  10  15      210.74      210.16     45.89 o 
 -14   0  16      312.95      311.54     26.21 o 
 -13   0  16       95.67       87.85     15.93 o 
 -12   0  16      345.31      328.37     24.29 o 
 -11   0  16      182.56      174.80     17.86 o 
 -10   0  16      371.94      341.30     32.43 o 
  -9   0  16     2200.80     2283.55     88.48 o 
  -8   0  16     1489.15     1547.26     44.90 o 
  -7   0  16     6964.56     7355.75    144.59 o 
  -6   0  16       95.14      108.23     12.32 o 
  -5   0  16      642.56      649.08     22.02 o 
  -4   0  16     1103.84     1052.69     28.43 o 
  -3   0  16      200.46      189.57     22.53 o 
  -2   0  16     1537.39     1391.83     43.44 o 
  -1   0  16     8746.60     8295.64    163.20 o 
   0   0  16      347.73      320.41     28.58 o 
   1   0  16      142.45      115.41     18.14 o 
   2   0  16      398.29      374.27     30.78 o 
   3   0  16       82.80       94.53     17.59 o 
   4   0  16       91.12       75.29     17.59 o 
   5   0  16      382.49      316.56     31.33 o 
   6   0  16       37.82       15.39     17.04 o 
   7   0  16      232.41      284.14     36.27 o 
   8   0  16      710.13      643.02     56.06 o 
   9   0  16      515.90      535.30     53.31 o 
 -13   1  16        0.03        0.00      6.30 o 
 -12   1  16       46.27       35.31      8.32 o 
 -11   1  16       38.84       40.90      9.32 o 
 -10   1  16     1314.37     1375.46     46.56 o 
  -9   1  16       35.65       85.59     19.79 o 
  -8   1  16        4.51        6.91      7.12 o 
  -7   1  16      148.83      149.19      9.90 o 
  -6   1  16        7.23       15.45      4.71 o 
  -5   1  16      278.20      249.90     13.01 o 
  -4   1  16      990.87     1004.17     26.48 o 
  -3   1  16      124.08      132.82      8.20 o 
  -2   1  16       73.20       50.48      5.85 o 
  -1   1  16      281.24      359.59     18.17 o 
   0   1  16       60.01       71.33     11.04 o 
   1   1  16      169.26      176.27     15.35 o 
   2   1  16       42.33       39.34      9.72 o 
   3   1  16       18.80        7.09      7.74 o 
   4   1  16       14.76        0.00     10.72 o 
   5   1  16        0.03        4.14      8.74 o 
   6   1  16        4.67        0.00     17.59 o 
   7   1  16      266.25      249.24     24.17 o 
   8   1  16       26.89       57.34     17.86 o 
   9   1  16      414.05      373.50     33.39 o 
 -13   2  16      859.37      830.77     32.62 o 
 -12   2  16      201.88      190.36     33.25 o 
 -11   2  16      344.89      327.25     23.49 o 
 -10   2  16       58.71       79.55     12.81 o 
  -9   2  16      445.11      433.93     24.40 o 
  -8   2  16       30.59       37.71      8.37 o 
  -7   2  16       91.19       73.58     10.47 o 
  -6   2  16      976.39     1048.80     37.60 o 
  -5   2  16      120.04      110.02      5.60 o 
  -4   2  16       54.28       38.60      5.76 o 
  -3   2  16       65.10       77.58      6.72 o 
  -2   2  16      200.74      230.53     11.61 o 
  -1   2  16      446.42      442.12     15.87 o 
   0   2  16      169.13      178.84     12.47 o 
   1   2  16       12.93       27.28      8.52 o 
   2   2  16      158.95      135.12     26.66 o 
   3   2  16      496.14      501.18     26.04 o 
   4   2  16     2537.03     2616.24     70.15 o 
   5   2  16        8.90        3.01      9.51 o 
   6   2  16      757.32      790.14     37.92 o 
   7   2  16      112.74       69.64     16.59 o 
   8   2  16       56.72       29.37     15.96 o 
   9   2  16        2.00        9.48     17.03 o 
 -13   3  16       33.27       18.54     10.37 o 
 -12   3  16        8.78       10.55      8.84 o 
 -11   3  16      202.38      207.24     31.33 o 
 -10   3  16     1102.07     1040.40     40.61 o 
  -9   3  16      411.75      385.22     30.50 o 
  -8   3  16      482.42      506.56     31.26 o 
  -7   3  16        0.07        4.27      5.26 o 
  -6   3  16        6.46        8.98      5.39 o 
  -5   3  16       27.50       38.77      7.83 o 
  -4   3  16       83.42       69.91      5.51 o 
  -3   3  16      709.98      684.31     16.31 o 
  -2   3  16      895.15      894.74     20.32 o 
  -1   3  16      136.21      121.84      6.60 o 
   0   3  16      921.35      901.97     32.10 o 
   1   3  16      652.80      573.26     21.92 o 
   2   3  16      318.20      271.81     34.07 o 
   3   3  16       19.54        0.00      7.26 o 
   4   3  16      397.51      344.35     23.78 o 
   5   3  16      263.15      255.05     38.47 o 
   6   3  16       10.08        4.02     14.29 o 
   7   3  16      179.63      261.79     24.54 o 
   8   3  16        0.99        9.86     14.38 o 
   9   3  16       36.19       32.30     18.62 o 
 -13   4  16      818.95      843.34     40.44 o 
 -12   4  16        0.02        0.00      7.26 o 
 -11   4  16      183.99      170.80     37.10 o 
 -10   4  16       11.28        0.55     10.44 o 
  -9   4  16       90.51      109.37     23.63 o 
  -8   4  16       18.96        9.34     13.74 o 
  -7   4  16      509.15      516.43     25.97 o 
  -6   4  16       30.40       40.65      7.34 o 
  -5   4  16     1242.47     1251.12     32.14 o 
  -4   4  16       31.47       39.12      8.57 o 
  -3   4  16       24.62       27.28      7.24 o 
  -2   4  16      217.35      205.36     13.63 o 
  -1   4  16      426.35      391.01     18.56 o 
   0   4  16      574.32      566.00     34.09 o 
   1   4  16      384.56      390.93     25.09 o 
   2   4  16      197.03      203.66     17.68 o 
   3   4  16      311.32      341.26     23.39 o 
   4   4  16     1023.50      908.64     38.38 o 
   5   4  16      488.14      518.14     67.87 o 
   6   4  16      239.90      239.14     22.84 o 
   7   4  16      169.67      181.74     21.79 o 
   8   4  16      113.48      114.94     20.70 o 
 -12   5  16       33.73       45.72     12.67 o 
 -11   5  16     1521.89     1483.35     51.34 o 
 -10   5  16        1.64        9.34     13.74 o 
  -9   5  16      182.97      195.10     29.68 o 
  -8   5  16        4.11        0.55     10.44 o 
  -7   5  16       79.83       89.58     20.88 o 
  -6   5  16      947.96      894.18     52.76 o 
  -5   5  16      283.63      287.53     18.49 o 
  -4   5  16      244.73      229.84     42.87 o 
  -3   5  16       39.67       51.00      8.33 o 
  -2   5  16      104.88      112.74     10.92 o 
  -1   5  16        1.43        5.75      6.13 o 
   0   5  16      482.70      485.62     26.63 o 
   1   5  16        3.52        3.89      6.49 o 
   2   5  16      160.75      187.97     17.99 o 
   3   5  16     1224.82     1123.58     49.74 o 
   4   5  16      891.88      787.84     36.57 o 
   5   5  16       35.59       34.90     12.72 o 
   6   5  16      312.03      393.01     28.52 o 
   7   5  16      757.54      689.85     37.63 o 
   8   5  16        3.60        0.00     23.36 o 
 -11   6  16      425.42      398.51     33.80 o 
 -10   6  16      748.82      755.14     55.51 o 
  -9   6  16      368.01      423.19     41.22 o 
  -8   6  16      479.56      433.63     40.67 o 
  -7   6  16      492.72      472.10     40.12 o 
  -6   6  16      121.98      130.25     23.63 o 
  -5   6  16        2.86        0.00     10.44 o 
  -4   6  16        0.06        0.00      9.34 o 
  -3   6  16      490.15      499.95     21.24 o 
  -2   6  16      483.61      477.14     20.78 o 
  -1   6  16     2737.60     2739.94     58.86 o 
   0   6  16      608.20      644.33     30.10 o 
   1   6  16     1406.69     1375.84     38.53 o 
   2   6  16     1104.42     1104.13     34.13 o 
   3   6  16        1.78       11.65     10.97 o 
   4   6  16       19.06        7.06     17.31 o 
   5   6  16       43.63       25.60     14.29 o 
   6   6  16       42.61       79.00     16.37 o 
   7   6  16        9.84       16.09     33.25 o 
 -11   7  16      192.55      174.77     32.43 o 
 -10   7  16      903.42      755.69     57.71 o 
  -9   7  16       52.10       42.87     20.33 o 
  -8   7  16      248.39      290.73     35.17 o 
  -7   7  16        0.10       19.79     14.84 o 
  -6   7  16        9.36        4.95     12.64 o 
  -5   7  16      209.88      211.04     28.03 o 
  -4   7  16       90.77       97.83     21.98 o 
  -3   7  16      933.40      928.09     40.83 o 
  -2   7  16      662.48      670.40     33.57 o 
  -1   7  16       35.09       27.26     10.41 o 
   0   7  16        8.76        5.08      7.82 o 
   1   7  16      423.26      412.80     23.56 o 
   2   7  16        0.38        0.75      8.47 o 
   3   7  16     1362.98     1461.34     51.92 o 
   4   7  16      182.99      149.69     19.21 o 
   5   7  16      172.62      214.84     22.14 o 
   6   7  16      129.10      154.36     20.06 o 
  -9   8  16      239.36      211.59     34.07 o 
  -8   8  16        3.59        3.97     10.01 o 
  -7   8  16        4.11        7.87     10.03 o 
  -6   8  16       91.02      125.60     18.96 o 
  -5   8  16        4.65       12.91      9.90 o 
  -4   8  16       25.93       42.29     12.24 o 
  -3   8  16      608.41      601.13     33.31 o 
  -2   8  16       47.40       42.11     12.03 o 
  -1   8  16      454.10      481.17     28.95 o 
   0   8  16      110.60      128.68     16.21 o 
   1   8  16      231.23      276.24     21.60 o 
   2   8  16       48.61       30.62     10.18 o 
   3   8  16       48.23       31.66     12.30 o 
   4   8  16       53.46       60.87     14.84 o 
   5   8  16        2.98       10.28     12.07 o 
  -8   9  16      161.46      171.10     21.67 o 
  -7   9  16       30.52       33.65     13.20 o 
  -6   9  16      638.68      722.70     37.49 o 
  -5   9  16       57.64       52.38     13.97 o 
  -4   9  16       22.40       35.75     12.75 o 
  -3   9  16      553.82      534.45     26.24 o 
  -2   9  16        2.10        7.72      8.05 o 
  -1   9  16      620.39      643.13     33.80 o 
   0   9  16     1844.73     2038.14    170.37 o 
   1   9  16       32.39       33.12     12.13 o 
   2   9  16      625.41      643.27     59.36 o 
   3   9  16       11.03        5.50     12.64 o 
  -5  10  16      351.14      348.32     27.17 o 
  -4  10  16       44.79       29.83     27.48 o 
  -3  10  16       95.85       73.67     19.42 o 
  -2  10  16       19.44       10.28      9.05 o 
  -1  10  16      315.75      304.01     20.34 o 
   0  10  16      118.48      133.64     18.15 o 
   1  10  16      150.57      165.98     26.38 o 
 -13   1  17      257.25      247.43     23.10 o 
 -12   1  17        2.61        0.00      6.74 o 
 -11   1  17      431.79      485.81     52.49 o 
 -10   1  17      620.56      652.04     30.97 o 
  -9   1  17      300.83      329.07     45.62 o 
  -8   1  17     2344.26     2299.56     64.88 o 
  -7   1  17      882.42      950.76     25.07 o 
  -6   1  17      566.90      595.14     17.38 o 
  -5   1  17      614.31      634.79     17.86 o 
  -4   1  17     1012.16     1114.22     24.17 o 
  -3   1  17      613.80      657.76     17.83 o 
  -2   1  17      155.38      147.13     10.48 o 
  -1   1  17      137.33      147.70     12.03 o 
   0   1  17     1611.70     1559.34     48.56 o 
   1   1  17      939.22      973.57     54.96 o 
   2   1  17       17.48        8.41     11.54 o 
   3   1  17      473.24      450.67     25.65 o 
   4   1  17       76.86       89.04     13.99 o 
   5   1  17      303.63      331.75     31.33 o 
   6   1  17      426.91      390.42     46.17 o 
   7   1  17      117.20      102.42     18.38 o 
   8   1  17       63.18       70.42     19.54 o 
 -13   2  17        0.98        4.75      9.69 o 
 -12   2  17       21.38        7.43     13.46 o 
 -11   2  17       73.31       34.07     17.59 o 
 -10   2  17       98.58       77.28     13.47 o 
  -9   2  17      609.79      586.67     23.81 o 
  -8   2  17      480.00      473.17     35.23 o 
  -7   2  17      481.44      481.75     20.39 o 
  -6   2  17      618.71      594.51     22.49 o 
  -5   2  17     1018.01      975.33     31.60 o 
  -4   2  17      144.31      149.92     10.21 o 
  -3   2  17      538.07      542.74     16.18 o 
  -2   2  17      226.18      203.40     11.62 o 
  -1   2  17      427.31      431.12     21.74 o 
   0   2  17       43.53       47.43      8.46 o 
   1   2  17     2361.30     2248.20     62.93 o 
   2   2  17       21.29        7.86      8.52 o 
   3   2  17      283.58      279.62     20.77 o 
   4   2  17      273.28      265.58     35.72 o 
   5   2  17      215.03      213.27     20.16 o 
   6   2  17       20.11        6.39     10.47 o 
   7   2  17       84.14       98.38     18.54 o 
   8   2  17        0.10        0.00     14.15 o 
 -13   3  17       39.19       35.56     12.42 o 
 -12   3  17      571.65      653.42     34.51 o 
 -11   3  17      359.09      404.50     40.12 o 
 -10   3  17      947.21      926.61     58.81 o 
  -9   3  17      680.40      655.11     47.26 o 
  -8   3  17        0.67        3.81      6.05 o 
  -7   3  17      799.21      864.84     27.53 o 
  -6   3  17       31.05       36.15     10.72 o 
  -5   3  17      652.20      698.17     17.20 o 
  -4   3  17     1530.79     1448.84     26.34 o 
  -3   3  17      404.44      358.65     11.03 o 
  -2   3  17     1714.63     1760.80     36.64 o 
  -1   3  17     2640.98     2568.63     47.21 o 
   0   3  17      312.59      326.80     14.65 o 
   1   3  17      496.71      440.40     29.75 o 
   2   3  17      343.76      330.63     26.38 o 
   3   3  17        2.73        0.00      9.07 o 
   4   3  17       22.72       39.43     16.21 o 
   5   3  17      544.64      496.29     29.64 o 
   6   3  17       95.41      115.41     18.22 o 
   7   3  17      269.77      252.19     29.13 o 
   8   3  17      404.77      473.99     34.45 o 
 -12   4  17        1.07        0.00      8.03 o 
 -11   4  17       80.17       90.13     24.18 o 
 -10   4  17       24.27       27.48     17.04 o 
  -9   4  17       89.12       60.46     19.24 o 
  -8   4  17      409.23      318.21     34.07 o 
  -7   4  17      180.32      177.52     25.83 o 
  -6   4  17        3.81       13.03      6.13 o 
  -5   4  17        1.31       14.16     11.82 o 
  -4   4  17      115.38      127.71     11.94 o 
  -3   4  17      205.75      164.78     12.99 o 
  -2   4  17        0.15        0.00      4.95 o 
  -1   4  17      127.79      132.61     11.93 o 
   0   4  17       13.59       25.68     13.70 o 
   1   4  17      126.33      137.95     14.12 o 
   2   4  17      157.40      168.09     17.09 o 
   3   4  17      654.51      652.13     32.02 o 
   4   4  17      178.58      167.33     18.61 o 
   5   4  17      125.51      125.08     17.96 o 
   6   4  17      298.32      287.11     43.42 o 
   7   4  17      911.31      950.12     44.82 o 
 -12   5  17        1.67        0.00      9.51 o 
 -11   5  17       88.86      119.81     28.03 o 
 -10   5  17      446.78      365.48     39.57 o 
  -9   5  17      205.49      204.45     30.23 o 
  -8   5  17      541.85      495.18     42.32 o 
  -7   5  17      384.03      345.69     35.17 o 
  -6   5  17       24.02       46.17     15.94 o 
  -5   5  17        0.70        0.00      9.34 o 
  -4   5  17       49.17       55.95      9.14 o 
  -3   5  17      731.64      752.75     29.97 o 
  -2   5  17      121.12      121.93     12.24 o 
  -1   5  17     1126.74     1152.22     33.89 o 
   0   5  17       44.99       60.12      9.71 o 
   1   5  17        0.24        0.00      8.36 o 
   2   5  17       66.10       57.54     13.21 o 
   3   5  17      302.07      324.20     24.34 o 
   4   5  17       23.12       22.38     12.20 o 
   5   5  17      273.37      279.54     24.29 o 
   6   5  17      293.04      305.75     26.66 o 
   7   5  17       17.94        1.39     12.80 o 
 -11   6  17      601.19      557.29     50.56 o 
 -10   6  17       68.04       74.74     24.73 o 
  -9   6  17      582.46      597.96     49.46 o 
  -8   6  17      164.42      145.09     26.93 o 
  -7   6  17       77.70       51.11     18.14 o 
  -6   6  17      432.77      427.03     37.92 o 
  -5   6  17      861.43      836.48     52.76 o 
  -4   6  17     3254.66     3214.25     87.45 o 
  -3   6  17       20.79       18.89     13.74 o 
  -2   6  17       12.67       30.39      8.72 o 
  -1   6  17       19.59       22.27      8.20 o 
   0   6  17       55.68       50.98      9.77 o 
   1   6  17      848.75      833.37     29.66 o 
   2   6  17       72.71       87.25     15.32 o 
   3   6  17       82.29       99.19     16.97 o 
   4   6  17       56.37       77.26     16.06 o 
   5   6  17       92.37      125.14     19.01 o 
   6   6  17      812.66      827.38     40.79 o 
 -10   7  17     1627.63     1550.40     85.19 o 
  -9   7  17       23.09        9.34     14.29 o 
  -8   7  17      614.82      669.95     52.21 o 
  -7   7  17      586.65      613.34     47.26 o 
  -6   7  17       37.46       50.56     18.69 o 
  -5   7  17        0.21        0.00     10.99 o 
  -4   7  17      203.99      208.69     21.89 o 
  -3   7  17     1312.40     1336.23     50.80 o 
  -2   7  17      520.55      563.54     31.36 o 
  -1   7  17      129.73      138.72     17.28 o 
   0   7  17      464.94      433.82     21.99 o 
   1   7  17      909.81      926.42     33.85 o 
   2   7  17      245.19      232.31     32.15 o 
   3   7  17      319.23      327.92     30.23 o 
   4   7  17       48.95       51.34     15.14 o 
   5   7  17      233.54      251.46     23.74 o 
  -9   8  17       19.59       22.53     17.59 o 
  -8   8  17       25.50       44.52     18.69 o 
  -7   8  17      346.79      442.97     42.87 o 
  -6   8  17       10.68        2.20     13.19 o 
  -5   8  17     1579.33     1642.73     81.34 o 
  -4   8  17      145.67      133.59     19.39 o 
  -3   8  17      192.85      203.18     21.54 o 
  -2   8  17        1.52        0.00      9.30 o 
  -1   8  17      161.49      184.38     19.93 o 
   0   8  17      351.12      413.13     45.07 o 
   1   8  17       16.43        6.17      9.52 o 
   2   8  17       29.34       14.74      9.33 o 
   3   8  17        3.22        1.62     25.83 o 
   4   8  17      204.40      236.45     51.39 o 
  -7   9  17       90.72       98.93     26.38 o 
  -6   9  17        9.49       17.04     15.94 o 
  -5   9  17      155.09      153.34     27.48 o 
  -4   9  17      650.54      692.93     38.33 o 
  -3   9  17       97.32       76.97     15.88 o 
  -2   9  17      401.60      417.60     28.79 o 
  -1   9  17       28.48       31.90     12.20 o 
   0   9  17       97.51      121.12     41.77 o 
   1   9  17      140.15      154.52     18.61 o 
   2   9  17       97.65      106.07     23.08 o 
  -3  10  17       88.00       70.44     17.04 o 
  -2  10  17       26.72       25.68     12.63 o 
 -13   0  18     1212.19     1271.75     69.80 o 
 -12   0  18       34.90       46.17     18.69 o 
 -11   0  18       74.53       66.50     19.79 o 
 -10   0  18      684.26      716.12     46.72 o 
  -9   0  18     1499.68     1552.60     72.00 o 
  -8   0  18      483.53      449.02     35.72 o 
  -7   0  18      125.15      122.52     15.71 o 
  -6   0  18        0.53        7.30      6.96 o 
  -5   0  18      156.13      165.13     16.24 o 
  -4   0  18      775.96      796.37     54.68 o 
  -3   0  18       31.01       30.52     10.17 o 
  -2   0  18     1847.81     1743.13     58.26 o 
  -1   0  18       11.90       12.87      7.90 o 
   0   0  18     1586.87     1415.75     65.95 o 
   1   0  18      147.84      167.08     23.08 o 
   2   0  18     1517.66     1450.37     68.15 o 
   3   0  18      212.49      186.31     25.28 o 
   4   0  18     1318.98     1265.16     65.40 o 
   5   0  18      124.44      130.80     24.18 o 
   6   0  18      979.26      974.43     62.10 o 
   7   0  18        0.60        0.00     17.04 o 
   8   0  18        7.92        6.60     22.53 o 
 -13   1  18      221.42      166.53     29.68 o 
 -12   1  18      238.49      247.32     32.98 o 
 -11   1  18      114.06      111.08     16.04 o 
 -10   1  18      442.59      479.34     46.44 o 
  -9   1  18      491.61      562.85     28.95 o 
  -8   1  18     1340.29     1334.04     38.95 o 
  -7   1  18     1227.04     1219.38     31.14 o 
  -6   1  18       16.18        9.34      6.49 o 
  -5   1  18      298.00      313.88     14.91 o 
  -4   1  18       21.71       25.86      9.92 o 
  -3   1  18      101.74       95.82      9.26 o 
  -2   1  18      354.37      355.15     20.42 o 
  -1   1  18       10.44       21.39      7.10 o 
   0   1  18       46.23       54.22     11.07 o 
   1   1  18       14.15       21.87      8.74 o 
   2   1  18       47.77       15.39      8.55 o 
   3   1  18       47.92       35.45     10.68 o 
   4   1  18      135.85      165.40     17.86 o 
   5   1  18        1.50        3.02      9.33 o 
   6   1  18       51.68       46.26     14.38 o 
   7   1  18      279.52      279.32     26.42 o 
 -12   2  18        7.89        2.75     15.39 o 
 -11   2  18     1514.22     1514.67     77.49 o 
 -10   2  18     1545.67     1550.29     44.02 o 
  -9   2  18     1406.36     1450.60     41.01 o 
  -8   2  18      953.13      972.67     31.28 o 
  -7   2  18     1904.22     1993.50     73.42 o 
  -6   2  18      136.92      165.83     12.37 o 
  -5   2  18       18.35       18.57      9.87 o 
  -4   2  18      240.72      255.83     11.84 o 
  -3   2  18     1146.28     1081.24     24.34 o 
  -2   2  18       20.36       19.64      5.71 o 
  -1   2  18      463.35      463.63     17.36 o 
   0   2  18      188.78      153.49     12.80 o 
   1   2  18       19.33       36.24     10.08 o 
   2   2  18      174.30      211.49     27.20 o 
   3   2  18      822.86      793.91     45.34 o 
   4   2  18        0.78        0.00      8.19 o 
   5   2  18       46.91       50.83     16.76 o 
   6   2  18      149.55      126.38     21.71 o 
   7   2  18       13.66        0.00     12.71 o 
 -12   3  18       11.02       15.39     18.69 o 
 -11   3  18      281.16      314.37     36.82 o 
 -10   3  18      377.88      345.69     37.92 o 
  -9   3  18        0.12       10.99     13.19 o 
  -8   3  18       14.20       11.31      7.85 o 
  -7   3  18      856.57      908.19     34.48 o 
  -6   3  18      989.59      985.89     42.99 o 
  -5   3  18       16.10       10.51      7.63 o 
  -4   3  18      108.33      110.62      9.90 o 
  -3   3  18       42.51       36.75      8.01 o 
  -2   3  18       28.63       33.76      8.03 o 
  -1   3  18      489.40      469.82     21.22 o 
   0   3  18        2.58        8.48      6.79 o 
   1   3  18      671.02      717.52     42.32 o 
   2   3  18      166.15      179.91     17.86 o 
   3   3  18       10.71       13.12      9.11 o 
   4   3  18      132.58      182.90     19.55 o 
   5   3  18       38.29       26.61     20.61 o 
   6   3  18        0.03        3.83     11.15 o 
   7   3  18      393.77      393.30     31.16 o 
 -12   4  18       76.96       74.19     25.28 o 
 -11   4  18      313.91      307.77     37.37 o 
 -10   4  18     2236.41     2048.88     95.63 o 
  -9   4  18      568.46      549.59     44.52 o 
  -8   4  18     1101.40     1211.30     66.50 o 
  -7   4  18      582.08      510.02     40.67 o 
  -6   4  18       81.06       69.29      9.59 o 
  -5   4  18       27.00       13.55      7.24 o 
  -4   4  18      605.78      648.37     25.47 o 
  -3   4  18        0.05        0.00      5.58 o 
  -2   4  18     1578.39     1580.94     41.50 o 
  -1   4  18     1101.80     1101.21     41.80 o 
   0   4  18      426.62      405.70     20.19 o 
   1   4  18       22.81       11.91      7.56 o 
   2   4  18      777.42      724.24     33.42 o 
   3   4  18     1323.63     1397.45     49.74 o 
   4   4  18       61.58       39.96     13.19 o 
   5   4  18        3.21        8.61     12.10 o 
   6   4  18      210.70      159.69     21.39 o 
   7   4  18        0.29       11.26     14.31 o 
 -11   5  18     1237.69     1296.49     76.39 o 
 -10   5  18      212.30      252.26     35.17 o 
  -9   5  18      878.78      916.17     60.46 o 
  -8   5  18      308.75      376.47     39.02 o 
  -7   5  18       25.42       10.44     12.09 o 
  -6   5  18     1468.32     1436.63     72.55 o 
  -5   5  18        7.37       26.74     11.25 o 
  -4   5  18      362.98      345.27     18.99 o 
  -3   5  18       78.01       86.11     11.01 o 
  -2   5  18       66.69       72.20     10.56 o 
  -1   5  18       92.79       99.96     15.79 o 
   0   5  18       10.74        5.41      7.16 o 
   1   5  18      151.50      147.14     13.82 o 
   2   5  18      226.50      270.25     22.32 o 
   3   5  18        0.10        0.08      9.32 o 
   4   5  18       30.60       32.11     20.33 o 
   5   5  18       56.39       50.09     15.14 o 
   6   5  18       57.70       58.92     16.35 o 
 -10   6  18       18.15       44.52     20.88 o 
  -9   6  18       11.43       20.88     16.49 o 
  -8   6  18        3.08       34.07     17.59 o 
  -7   6  18       70.79       41.22     17.04 o 
  -6   6  18       54.74       43.42     17.59 o 
  -5   6  18      271.29      272.60     31.88 o 
  -4   6  18      294.14      303.49     24.88 o 
  -3   6  18      306.76      303.00     41.77 o 
  -2   6  18      103.24      104.88     12.15 o 
  -1   6  18        3.90       14.22      7.60 o 
   0   6  18      149.74      162.02     14.87 o 
   1   6  18       13.71        0.00      7.24 o 
   2   6  18       59.96       14.37     18.96 o 
   3   6  18       47.73       47.42     14.03 o 
   4   6  18     1403.95     1396.20     53.60 o 
   5   6  18      158.68      180.96     22.18 o 
  -9   7  18      342.09      355.04     40.67 o 
  -8   7  18        6.65       13.19     14.84 o 
  -7   7  18      222.57      203.90     30.78 o 
  -6   7  18        9.99       15.94     13.74 o 
  -5   7  18       41.94       41.77     17.59 o 
  -4   7  18        4.42        0.00      8.71 o 
  -3   7  18      478.76      497.70     30.67 o 
  -2   7  18     1596.01     1514.52     94.25 o 
  -1   7  18       52.74       60.69     13.93 o 
   0   7  18       19.37       16.33      9.66 o 
   1   7  18      192.86      215.02     17.53 o 
   2   7  18      275.99      247.92     23.50 o 
   3   7  18       87.00       86.14     29.68 o 
   4   7  18      306.02      365.39     92.33 o 
  -8   8  18      159.48      143.99     28.58 o 
  -7   8  18       83.91       58.26     20.33 o 
  -6   8  18      325.86      330.85     37.37 o 
  -5   8  18        0.11        0.00     13.19 o 
  -4   8  18       97.48      109.57     21.71 o 
  -3   8  18      333.04      347.16     34.07 o 
  -2   8  18       32.30       31.63     12.75 o 
  -1   8  18      349.03      355.42     26.21 o 
   0   8  18       74.00      109.01     48.09 o 
   1   8  18       13.90       21.43     11.27 o 
   2   8  18       63.94       91.78     23.08 o 
   3   8  18       59.37       40.65     14.95 o 
  -5   9  18       28.39       18.14     11.66 o 
  -4   9  18       21.78       13.47     11.73 o 
  -3   9  18        0.12        0.00      9.72 o 
  -2   9  18      392.02      416.79     36.82 o 
  -1   9  18        1.48        2.76     11.27 o 
   0   9  18       89.60      115.35     17.59 o 
 -12   1  19      180.42      151.14     26.38 o 
 -11   1  19      349.82      350.80     25.18 o 
 -10   1  19       20.42       27.06     10.95 o 
  -9   1  19      431.07      502.19     24.71 o 
  -8   1  19     1344.62     1332.80     38.76 o 
  -7   1  19       34.25       29.79      7.78 o 
  -6   1  19      357.18      335.19     16.58 o 
  -5   1  19       32.65       37.42      7.77 o 
  -4   1  19      627.83      660.21     39.35 o 
  -3   1  19     3651.39     3751.71     64.24 o 
  -2   1  19      370.68      348.31     19.16 o 
  -1   1  19     5217.50     5270.73     95.90 o 
   0   1  19        4.89        4.74      7.35 o 
   1   1  19      161.52      176.27     17.26 o 
   2   1  19      489.25      446.27     26.23 o 
   3   1  19       30.46       33.53     10.88 o 
   4   1  19      162.88      164.18     18.25 o 
   5   1  19      459.24      493.64     30.25 o 
   6   1  19      159.50      175.60     20.97 o 
   7   1  19       33.69        0.00     13.59 o 
 -12   2  19      257.01      287.44     36.27 o 
 -11   2  19       16.12       35.17     17.59 o 
 -10   2  19        9.63        0.00      9.52 o 
  -9   2  19       52.99       33.92      9.45 o 
  -8   2  19       59.55       46.85      9.93 o 
  -7   2  19      156.67      157.28     13.33 o 
  -6   2  19      419.73      385.96     17.34 o 
  -5   2  19        1.17        6.75      5.87 o 
  -4   2  19        0.04        5.76      5.90 o 
  -3   2  19       69.39       69.08     15.89 o 
  -2   2  19      407.72      381.01     19.70 o 
  -1   2  19      623.73      647.20     25.32 o 
   0   2  19      234.24      214.51     21.43 o 
   1   2  19      143.94      107.91     17.59 o 
   2   2  19      501.28      521.70     47.81 o 
   3   2  19      170.57      189.35     18.99 o 
   4   2  19     1292.15     1218.09     46.63 o 
   5   2  19        3.30        0.00      8.84 o 
   6   2  19      281.70      287.91     25.67 o 
 -11   3  19      103.17      150.04     26.93 o 
 -10   3  19       18.93       10.44     14.29 o 
  -9   3  19      509.23      521.56     43.42 o 
  -8   3  19       40.97       26.63     11.07 o 
  -7   3  19     2217.34     2294.12     60.14 o 
  -6   3  19      795.12      780.25     24.67 o 
  -5   3  19     2267.95     2226.52     45.23 o 
  -4   3  19      336.61      324.14     25.75 o 
  -3   3  19      230.35      217.95     20.65 o 
  -2   3  19      415.95      448.94     24.76 o 
  -1   3  19      302.27      325.26     18.34 o 
   0   3  19     1805.19     1816.99     46.06 o 
   1   3  19     2583.83     2417.79     97.83 o 
   2   3  19        9.09       13.17      9.13 o 
   3   3  19      259.60      296.73     23.10 o 
   4   3  19      145.78      125.82     19.51 o 
   5   3  19       18.05       37.33     13.71 o 
   6   3  19        0.52        0.00     11.18 o 
 -11   4  19        2.34        8.24     16.49 o 
 -10   4  19       79.71       56.06     21.98 o 
  -9   4  19      757.54      752.39     54.41 o 
  -8   4  19      295.57      297.88     34.62 o 
  -7   4  19       12.99       20.33     15.39 o 
  -6   4  19       52.11       51.98     10.16 o 
  -5   4  19     1464.41     1477.67     41.75 o 
  -4   4  19      848.86      859.14     30.26 o 
  -3   4  19      109.58      110.17     14.57 o 
  -2   4  19      459.67      462.71     25.90 o 
  -1   4  19       64.02       63.74     10.34 o 
   0   4  19       42.47       34.43      9.24 o 
   1   4  19       91.34       71.24     14.56 o 
   2   4  19        4.01        1.12      8.71 o 
   3   4  19      209.04      181.69     19.42 o 
   4   4  19      952.51      897.23     41.45 o 
   5   4  19       27.87       22.35     14.33 o 
   6   4  19       17.56       17.63     16.49 o 
 -10   5  19      116.37      122.56     26.93 o 
  -9   5  19       52.13       31.88     18.14 o 
  -8   5  19      422.48      465.50     42.32 o 
  -7   5  19        0.64        8.79     13.74 o 
  -6   5  19        3.16        0.00     12.09 o 
  -5   5  19     1405.83     1299.00     79.42 o 
  -4   5  19       97.62      116.10     12.68 o 
  -3   5  19     2400.65     2463.99     57.28 o 
  -2   5  19        4.01        6.50      6.69 o 
  -1   5  19      662.74      679.77     26.75 o 
   0   5  19       10.90        4.08      7.17 o 
   1   5  19        5.87        0.00      9.19 o 
   2   5  19      172.38      185.42     20.33 o 
   3   5  19      140.87      128.99     18.43 o 
   4   5  19      577.26      595.45     34.98 o 
   5   5  19      152.71      139.07     20.32 o 
  -9   6  19      111.01      137.95     28.03 o 
  -8   6  19      275.57      284.14     35.17 o 
  -7   6  19      228.49      194.56     29.68 o 
  -6   6  19       30.77       13.19     13.74 o 
  -5   6  19      618.43      620.91     36.07 o 
  -4   6  19     1144.07     1197.39     49.45 o 
  -3   6  19       92.77      109.50     17.28 o 
  -2   6  19     1929.85     2013.40     50.41 o 
  -1   6  19      122.56      133.02     23.84 o 
   0   6  19      171.62      187.37     18.27 o 
   1   6  19       81.09       98.76     17.53 o 
   2   6  19        2.43        5.39     10.97 o 
   3   6  19      331.92      335.56     27.62 o 
   4   6  19      580.56      660.93     37.46 o 
  -8   7  19       17.24        0.00     13.19 o 
  -7   7  19      727.19      736.45     54.41 o 
  -6   7  19       41.77       54.96     21.43 o 
  -5   7  19      420.96      437.00     35.17 o 
  -4   7  19      571.27      557.18     33.87 o 
  -3   7  19      876.32      886.66     42.00 o 
  -2   7  19       77.52       95.00     18.96 o 
  -1   7  19      719.90      798.97     64.85 o 
   0   7  19       13.58       30.54     11.81 o 
   1   7  19        1.06        0.00      8.32 o 
   2   7  19      329.93      433.00     31.30 o 
   3   7  19        5.68        0.00     16.21 o 
  -6   8  19       35.05       35.17     18.69 o 
  -5   8  19      150.75      175.85     22.06 o 
  -4   8  19       42.70       40.30     13.71 o 
  -3   8  19       83.64       97.52     17.31 o 
  -2   8  19      466.26      475.17     31.52 o 
  -1   8  19        2.45       14.86     10.95 o 
   0   8  19     1161.75     1272.69     67.87 o 
   1   8  19        0.39        0.63     10.25 o 
 -11   0  20      404.38      433.08     39.57 o 
 -10   0  20     8366.98     8620.34    253.91 o 
  -9   0  20       59.31       43.58     13.76 o 
  -8   0  20     3863.21     3978.22     99.97 o 
  -7   0  20      383.39      419.48     26.84 o 
  -6   0  20      483.19      498.03     29.18 o 
  -5   0  20      400.97      412.35     25.73 o 
  -4   0  20      121.07      154.84     17.13 o 
  -3   0  20      847.36      907.99     37.67 o 
  -2   0  20      102.82       89.71     14.15 o 
  -1   0  20      868.79      723.81     48.36 o 
   0   0  20        7.17       18.14     13.19 o 
   1   0  20     1621.09     1586.12     74.74 o 
   2   0  20       99.10       94.53     20.33 o 
   3   0  20       16.02        0.00     10.99 o 
   4   0  20       16.24       12.09     14.84 o 
   5   0  20       41.63       39.02     18.14 o 
   6   0  20      486.01      651.27     53.31 o 
 -11   1  20      246.87      260.86     18.83 o 
 -10   1  20      452.95      433.22     23.26 o 
  -9   1  20       10.59       28.72      9.28 o 
  -8   1  20      182.75      161.10     13.26 o 
  -7   1  20     1504.22     1526.70     37.38 o 
  -6   1  20      470.37      524.98     20.67 o 
  -5   1  20     2697.19     2785.35     53.68 o 
  -4   1  20      739.01      717.72     23.86 o 
  -3   1  20      249.61      225.53     19.67 o 
  -2   1  20     1268.06     1306.77     78.72 o 
  -1   1  20     1267.81     1223.28     36.76 o 
   0   1  20     1066.85     1023.04     41.00 o 
   1   1  20      572.27      650.72     32.41 o 
   2   1  20      307.30      354.21     24.68 o 
   3   1  20       45.49       70.23     23.91 o 
   4   1  20        0.19        6.75      9.69 o 
   5   1  20      152.52      173.97     31.88 o 
   6   1  20      113.81       74.16     20.06 o 
 -11   2  20      503.19      515.52     45.07 o 
 -10   2  20      483.56      494.08     43.42 o 
  -9   2  20      374.07      415.97     21.63 o 
  -8   2  20       92.23       77.72     10.43 o 
  -7   2  20      112.12      104.97     11.04 o 
  -6   2  20      697.69      707.04     33.95 o 
  -5   2  20        5.50        9.50      6.52 o 
  -4   2  20      610.44      626.83     22.22 o 
  -3   2  20      852.37      880.74     30.94 o 
  -2   2  20       28.33       37.42      9.25 o 
  -1   2  20       22.61       15.06      7.69 o 
   0   2  20       94.86      108.99     15.35 o 
   1   2  20      196.87      167.62     18.25 o 
   2   2  20        5.75        0.00      8.52 o 
   3   2  20      542.15      547.19     30.89 o 
   4   2  20       68.10      105.77     17.09 o 
   5   2  20      355.52      399.64     29.25 o 
 -11   3  20        3.21        0.00     14.29 o 
 -10   3  20        9.56        7.69     15.39 o 
  -9   3  20        0.05        0.00     11.54 o 
  -8   3  20      364.61      389.11     38.47 o 
  -7   3  20      697.18      711.62     29.91 o 
  -6   3  20      729.78      743.70     24.55 o 
  -5   3  20       50.83       52.90      9.33 o 
  -4   3  20       63.87       51.06     12.71 o 
  -3   3  20      280.36      235.15     16.67 o 
  -2   3  20      150.31      132.02     13.27 o 
  -1   3  20        1.88        6.95      7.38 o 
   0   3  20      104.39       97.13     12.00 o 
   1   3  20       23.50       29.61     16.21 o 
   2   3  20       20.84       32.26     11.64 o 
   3   3  20        0.97        7.69     14.56 o 
   4   3  20      143.55      140.16     18.85 o 
   5   3  20       20.75        8.37     13.06 o 
 -10   4  20        8.18       15.39     16.49 o 
  -9   4  20      354.89      360.53     39.02 o 
  -8   4  20        4.01       17.59     14.84 o 
  -7   4  20       12.63        5.94     10.16 o 
  -6   4  20      626.51      591.15     41.77 o 
  -5   4  20      105.04      113.71     19.94 o 
  -4   4  20      202.54      230.76     17.02 o 
  -3   4  20      871.21      940.43     40.01 o 
  -2   4  20       13.30       14.14      7.82 o 
  -1   4  20      133.55      137.32     13.78 o 
   0   4  20        0.80        2.11      7.16 o 
   1   4  20       81.86       80.60     14.18 o 
   2   4  20        3.26        1.58      9.86 o 
   3   4  20      722.38      690.53     35.93 o 
   4   4  20        1.78        0.00     11.47 o 
   5   4  20     1661.70     1611.60     60.25 o 
 -10   5  20      852.42     1024.99     67.05 o 
  -9   5  20      163.18      171.47     29.68 o 
  -8   5  20      770.46      782.62     55.51 o 
  -7   5  20      151.26      153.89     28.03 o 
  -6   5  20     1674.61     1663.11     61.22 o 
  -5   5  20      252.29      301.95     32.98 o 
  -4   5  20     1276.63     1331.09     88.48 o 
  -3   5  20      467.21      498.36     24.33 o 
  -2   5  20        4.06       11.11      7.68 o 
  -1   5  20      345.91      385.57     21.30 o 
   0   5  20        9.99       15.31      8.47 o 
   1   5  20      498.92      558.76     32.02 o 
   2   5  20      480.92      431.13     29.12 o 
   3   5  20      110.94      108.20     19.51 o 
   4   5  20       15.35        0.00     15.11 o 
  -8   6  20      190.89      216.54     32.98 o 
  -7   6  20      193.22      232.48     32.98 o 
  -6   6  20        2.25        0.00      9.23 o 
  -5   6  20       70.43       55.32     26.11 o 
  -4   6  20      840.36      877.51     42.23 o 
  -3   6  20       14.55       22.50     10.78 o 
  -2   6  20      546.65      528.67     31.92 o 
  -1   6  20      404.07      354.14     21.05 o 
   0   6  20       85.18       81.62     12.64 o 
   1   6  20       79.33      100.61     18.69 o 
   2   6  20      164.06      149.02     20.42 o 
   3   6  20      108.01      118.19     19.50 o 
  -7   7  20     1616.48     1678.45     87.38 o 
  -6   7  20        2.69        0.00     10.88 o 
  -5   7  20      488.42      489.19     46.99 o 
  -4   7  20        0.06        3.82      9.47 o 
  -3   7  20        0.27        0.00      9.08 o 
  -2   7  20      147.30      194.50     21.60 o 
  -1   7  20      204.13      193.31     21.44 o 
   0   7  20      299.44      301.66     25.40 o 
   1   7  20      108.24      150.90     16.97 o 
  -4   8  20        0.58        0.00      9.90 o 
  -3   8  20       19.42       17.70     11.58 o 
  -2   8  20       36.07       48.45     15.41 o 
 -11   1  21      140.92      136.51     19.62 o 
 -10   1  21       56.92       54.33     11.24 o 
  -9   1  21      114.62       93.70     11.57 o 
  -8   1  21      312.84      350.22     18.37 o 
  -7   1  21        3.73        0.00      8.96 o 
  -6   1  21      612.26      633.64     23.45 o 
  -5   1  21      237.15      246.68     17.37 o 
  -4   1  21        1.70       11.14      7.07 o 
  -3   1  21      654.80      676.80     23.65 o 
  -2   1  21      282.17      305.22     19.22 o 
  -1   1  21     1712.20     1799.14     58.48 o 
   0   1  21      481.63      501.49     35.45 o 
   1   1  21        2.74       25.25     10.70 o 
   2   1  21      762.44      806.40     37.67 o 
   3   1  21      582.59      610.97     33.42 o 
   4   1  21      103.38      130.02     18.25 o 
   5   1  21       34.13       59.37     15.32 o 
 -10   2  21      548.32      522.66     45.07 o 
  -9   2  21      802.63      831.18     29.67 o 
  -8   2  21      120.24      134.38     12.72 o 
  -7   2  21       58.10       44.75      9.02 o 
  -6   2  21       32.03       20.36      8.08 o 
  -5   2  21      987.39      996.99     48.15 o 
  -4   2  21      792.04      820.99     32.52 o 
  -3   2  21        4.98        9.16      7.62 o 
  -2   2  21        0.05        0.17      7.19 o 
  -1   2  21       23.42       31.63     16.52 o 
   0   2  21      533.06      541.50     30.42 o 
   1   2  21      696.71      647.13     33.21 o 
   2   2  21       65.99       51.73     13.40 o 
   3   2  21       57.31       50.47     13.59 o 
   4   2  21       93.25       75.58     16.04 o 
 -10   3  21      712.18      801.30     57.16 o 
  -9   3  21       56.56       84.64     23.08 o 
  -8   3  21       58.83       54.80     15.35 o 
  -7   3  21      147.37      144.76     12.85 o 
  -6   3  21      710.75      714.62     28.44 o 
  -5   3  21       18.22       17.29      9.66 o 
  -4   3  21     5771.65     6009.49    110.80 o 
  -3   3  21       74.87       66.53     12.08 o 
  -2   3  21     3785.64     3732.29     77.73 o 
  -1   3  21      581.64      571.39     25.80 o 
   0   3  21      275.93      286.43     23.10 o 
   1   3  21      180.61      173.67     22.81 o 
   2   3  21     1065.42     1082.18     56.33 o 
   3   3  21      939.06      974.62    121.18 o 
   4   3  21      271.27      318.18     26.84 o 
  -9   4  21        0.03        0.00     13.19 o 
  -8   4  21      123.89      125.31     25.83 o 
  -7   4  21       50.11       55.76     14.92 o 
  -6   4  21       71.74       62.33     20.88 o 
  -5   4  21      845.25      858.44     47.28 o 
  -4   4  21        4.88       14.63      8.86 o 
  -3   4  21       11.21       10.02      7.81 o 
  -2   4  21       13.15       19.64      8.43 o 
  -1   4  21      244.68      259.38     18.23 o 
   0   4  21        5.12       13.33      8.99 o 
   1   4  21     1154.13     1159.14     46.34 o 
   2   4  21      484.33      613.98     88.48 o 
   3   4  21      645.13      684.79     37.49 o 
  -8   5  21       18.59       10.99     14.84 o 
  -7   5  21      265.39      205.58     23.78 o 
  -6   5  21        8.31        0.00      9.62 o 
  -5   5  21        1.16        0.00      8.83 o 
  -4   5  21      585.02      616.20     35.65 o 
  -3   5  21       20.68       17.10      8.37 o 
  -2   5  21      108.62       92.55     12.78 o 
  -1   5  21      108.13      108.69     13.59 o 
   0   5  21       31.38       29.42      9.94 o 
   1   5  21       56.86       82.36     16.10 o 
   2   5  21       61.96       56.66     16.27 o 
  -7   6  21        8.78        2.51     11.42 o 
  -6   6  21       92.73       98.99     31.60 o 
  -5   6  21      126.92      123.09     23.08 o 
  -4   6  21      133.35      137.80     19.99 o 
  -3   6  21       23.70       21.98     12.44 o 
  -2   6  21       45.63       55.45     14.93 o 
  -1   6  21      702.37      740.77     32.40 o 
   0   6  21      145.85      165.44     16.60 o 
   1   6  21       90.79      117.70     19.23 o 
  -5   7  21      272.75      281.45     26.68 o 
  -4   7  21      154.58      175.95     23.63 o 
  -3   7  21       82.07       72.65     27.48 o 
  -2   7  21      102.37      144.82     20.03 o 
  -1   7  21       48.99       46.10     18.96 o 
 -10   0  22        0.11        4.11     10.03 o 
  -9   0  22      268.40      285.91     32.15 o 
  -8   0  22      204.92      224.53     44.52 o 
  -7   0  22     1923.43     2151.00    103.32 o 
  -6   0  22      322.02      319.26     25.35 o 
  -5   0  22     1031.15     1152.66     45.62 o 
  -4   0  22     3051.58     3190.83     85.64 o 
  -3   0  22     1484.80     1665.79     87.38 o 
  -2   0  22       53.68       52.21     18.69 o 
  -1   0  22      213.40      297.88     33.53 o 
   0   0  22      116.01      183.01     28.58 o 
   1   0  22      211.71      169.82     27.48 o 
   2   0  22      289.72      213.24     29.68 o 
   3   0  22        1.26        0.00     13.19 o 
 -10   1  22       76.47       99.23     11.89 o 
  -9   1  22      258.68      279.15     17.48 o 
  -8   1  22       35.05       48.98      9.53 o 
  -7   1  22       74.74       66.36     10.43 o 
  -6   1  22        9.64        0.00      6.43 o 
  -5   1  22       16.25       19.84      8.28 o 
  -4   1  22      768.39      804.30     29.27 o 
  -3   1  22      202.94      240.10     18.23 o 
  -2   1  22      948.28     1021.71     44.95 o 
  -1   1  22       62.06       93.02     15.74 o 
   0   1  22      335.61      343.53     25.45 o 
   1   1  22      448.44      402.20     27.58 o 
   2   1  22      295.60      330.80     26.03 o 
   3   1  22      147.90      184.39     20.60 o 
  -9   2  22       61.79       59.12     16.04 o 
  -8   2  22       24.61       26.25      8.61 o 
  -7   2  22       75.86       86.12     10.86 o 
  -6   2  22     1163.10     1179.93     57.35 o 
  -5   2  22      151.42      151.04     13.33 o 
  -4   2  22     1215.47     1280.38     40.38 o 
  -3   2  22      143.99      129.38     14.35 o 
  -2   2  22       55.61       54.58     11.13 o 
  -1   2  22        3.56        7.41      9.69 o 
   0   2  22      246.42      247.00     22.53 o 
   1   2  22       40.25       64.24     14.18 o 
   2   2  22      272.77      275.93     24.09 o 
   3   2  22      137.61       89.94     17.09 o 
  -9   3  22       65.10       37.98     19.24 o 
  -8   3  22      206.23      167.34     21.21 o 
  -7   3  22      501.81      476.93     25.66 o 
  -6   3  22        0.75       11.11      7.40 o 
  -5   3  22        0.07        9.06      8.72 o 
  -4   3  22      116.46      121.64     14.32 o 
  -3   3  22      167.99      183.02     16.39 o 
  -2   3  22       91.71       93.82     13.38 o 
  -1   3  22       60.18       65.44     13.22 o 
   0   3  22      129.98      122.50     17.60 o 
   1   3  22       76.60       73.23     15.14 o 
   2   3  22        9.58       14.56     11.27 o 
   3   3  22        0.10       14.93     11.99 o 
  -8   4  22       51.58       59.73     16.74 o 
  -7   4  22        6.65        4.44     10.47 o 
  -6   4  22      264.77      247.56     24.62 o 
  -5   4  22        1.37        2.98      7.85 o 
  -4   4  22       19.30       27.83      9.75 o 
  -3   4  22       56.08       63.35     11.80 o 
  -2   4  22        1.66        0.00     10.65 o 
  -1   4  22       10.00       13.25      8.71 o 
   0   4  22       16.24       14.53     11.19 o 
   1   4  22      133.77      142.31     18.82 o 
   2   4  22       47.35       42.64     14.32 o 
  -7   5  22      179.77      147.75     21.50 o 
  -6   5  22       80.12       73.55     17.30 o 
  -5   5  22       23.66       18.89     12.91 o 
  -4   5  22       32.71       31.46     13.20 o 
  -3   5  22     1566.04     1609.95     59.49 o 
  -2   5  22      151.41      168.79     16.04 o 
  -1   5  22      151.26      161.82     16.51 o 
   0   5  22       13.19       14.44      9.28 o 
   1   5  22       43.99       36.54     13.76 o 
  -5   6  22      143.12      148.16     38.75 o 
  -4   6  22      241.70      256.49     25.97 o 
  -3   6  22       86.73       89.24     17.65 o 
  -2   6  22       23.68       26.60     13.20 o 
  -1   6  22      229.40      254.89     60.46 o 
  -8   1  23        1.27        2.45      6.88 o 
  -7   1  23      147.50      144.26     13.34 o 
  -6   1  23       13.27       30.95      9.02 o 
  -5   1  23      882.82      837.80     27.78 o 
  -4   1  23      407.49      383.94     19.53 o 
  -3   1  23      432.96      415.26     23.22 o 
  -2   1  23      383.06      407.32     28.37 o 
  -1   1  23      310.83      381.63     27.38 o 
   0   1  23      431.63      438.36     30.23 o 
   1   1  23        5.32       21.84     11.64 o 
   2   1  23      429.56      454.75     50.01 o 
  -8   2  23       87.38       78.29     11.16 o 
  -7   2  23      234.83      249.48     16.59 o 
  -6   2  23      435.95      511.90     22.08 o 
  -5   2  23       18.16       24.50      8.63 o 
  -4   2  23      108.53      138.62     18.75 o 
  -3   2  23       72.22       81.38     13.39 o 
  -2   2  23        1.42        0.00     10.58 o 
  -1   2  23     1321.78     1339.55     51.58 o 
   0   2  23       95.65       83.02     26.38 o 
   1   2  23      547.10      521.76     51.11 o 
  -7   3  23      465.15      482.44     39.02 o 
  -6   3  23      252.31      248.30     19.27 o 
  -5   3  23      120.72      151.63     15.67 o 
  -4   3  23       12.06        7.61      8.06 o 
  -3   3  23      583.23      572.16     29.01 o 
  -2   3  23      474.06      525.15     26.06 o 
  -1   3  23     1027.15     1002.52     58.81 o 
   0   3  23      111.97      131.31     18.99 o 
   1   3  23      373.92      392.61     29.68 o 
  -6   4  23       19.98       13.19     12.05 o 
  -5   4  23      260.84      302.22     43.14 o 
  -4   4  23      224.00      262.73     19.63 o 
  -3   4  23        2.48       15.98      8.98 o 
  -2   4  23      145.64      146.87     15.70 o 
  -1   4  23      249.00      250.52     26.45 o 
   0   4  23      167.14      159.38     20.33 o 
  -4   5  23       21.51       22.19     12.15 o 
  -3   5  23       10.09       11.13     13.46 o 
  -7   0  24      541.66      584.39     64.30 o 
  -6   0  24      148.52      154.96     21.98 o 
  -5   0  24      530.20      569.27     44.79 o 
  -4   0  24      140.59      161.66     47.26 o 
  -3   0  24        7.37        0.00     13.19 o 
  -2   0  24      168.20      154.98     28.03 o 
  -1   0  24        0.40        0.00     12.09 o 
   0   0  24     1083.99     1192.06     70.90 o 
  -6   1  24        0.85        2.10      7.20 o 
  -5   1  24      224.77      215.13     15.80 o 
  -4   1  24       17.88       22.86      9.48 o 
  -3   1  24       88.28       98.84     15.78 o 
  -2   1  24       47.91       42.02     24.46 o 
  -1   1  24       77.94       43.56     13.54 o 
   0   1  24        2.89       20.00     12.37 o 
  -6   2  24      155.24      154.61     15.04 o 
  -5   2  24      204.46      249.24     19.63 o 
  -4   2  24      800.96      914.55     34.91 o 
  -3   2  24        0.55        0.52      8.03 o 
  -2   2  24        9.56        4.39     17.31 o 
  -1   2  24      147.70      211.56     22.54 o 
  -5   3  24       63.00       77.06     20.75 o 
  -4   3  24      441.66      494.74     39.79 o 
  -3   3  24      283.79      354.68     22.66 o 
  -2   3  24       50.07       36.01     13.02 o 
                                                 
